# Supplementary material for: Dual DNA Methylation Patterns in the CNS Reveal Developmentally Poised Chromatin and Monoallelic Expression of Critical Genes
Source: PLoS One. 2010 Nov 4;5(11):e13843. doi: 10.1371/journal.pone.0013843 (PMC2973945; doi:10.1371/journal.pone.0013843)
Supplement: Dataset S1 — List of MAUD peaks. (0.39 MB XLS) [file pone.0013843.s007.xls]

## Sheet: Sheet1
Dataset S1. List of MAUD peaks.
For each set of overlapping peaks (i.e., MAUD peaks), the closest mouse gene is mapped based on the location of the MAUD
peaks and the transcription start sites of the gene. The gene symbols, accession numbers, chromosome locations and
transcription start sites (TSS) are taken from NCBI mouse build 36 (Mm8), as annotated by Nimblegen.
1MAUD peaks that include the transcription start site (TSS) are indicated by 0. For all other MAUD peaks, the distance
shown is from the TSS to the closest overlapping peak edge. + and - indicate upstream and downstream from the TSS,
respectively.
Chr	Gene symbol	Accession #	TSS position	Strand	Positions of overlapping peaks		Peak distance
					Leftmost	Rightmost	(bp)1
chr01	1700016C15Rik	AK006014	179566488	+	38373632	38374419	-286
chr01	1700027L20Rik	XM_487606	89014484	-	70050024	70050873	0
chr01	2010300C02Rik	BC072639	37664357	+	44332194	44332643	1062
chr01	2810025M15Rik	BC055845	159249028	-	4468690	4469098	-3347
chr01	2810422O20Rik	BC050143	165831619	+	138487845	138488517	6731
chr01	3110009E18Rik	NM_028439	121978148	+	83563413	83564572	-3884
chr01	4930429A22Rik	AK031180	88534989	+	34805027	34805476	-515
chr01	4933402D24Rik	XM_129823	63703543	-	66297382	66297731	412
chr01	5330438I03Rik	NM_199365	168146260	-	66351695	66352044	1240
chr01	5830484A20Rik	AK139759	85057808	-	85840877	85841388	1394
chr01	6430706D22Rik	AK144378	90091266	-	64876384	64877410	-731
chr01	6430706D22Rik	BC004768	90108750	-	33644339	33645784	-2255
chr01	9830123M21Rik	NM_177642	137779551	-	33679862	33680925	-4985
chr01	A130010J15Rik	BC055955	194874365	+	140688503	140688952	-2096
chr01	A530032D15Rik	NM_213615	84988878	-	87354971	87355577	0
chr01	A530079E22Rik	AK080193	89338097	+	111866163	111866712	-373
chr01	A830043J08Rik	NM_173425	80092968	+	3795532	3795881	0
chr01	AA986860	BC099401	132570320	-	153007202	153007351	1313
chr01	Aff3	NM_010678	38572845	+	53305015	53306159	-2522
chr01	Agxt	NM_016702	94965650	+	77498564	77499413	-4203
chr01	Ankrd44	XM_900454	54602445	-	34657971	34658520	-7031
chr01	Aox4	NM_023631	58155015	-	114608919	114609868	435
chr01	Aph1a	BC024111	163564282	+	82083003	82084710	96
chr01	Apobec4	XM_355245	154512768	+	75178954	75180528	-770
chr01	Arhgef4	NM_183019	34746267	+	5596466	5597711	-578
chr01	Arpc2	XM_901712	74187506	+	108751980	108752329	2513
chr01	Asb1	AK153774	93370949	-	131549994	131550743	-6428
chr01	Atg16l1	AK005181	89587268	-	111130367	111131016	2012
chr01	Atp1a2	BC036127	174134650	-	30621928	30622477	1744
chr01	Atp6v1g3	NM_177397	140090148	+	98570659	98570908	0
chr01	Avpr1b	NM_011924	133426659	+	77293539	77294316	191
chr01	B230209C24Rik	NM_177235	33852167	+	8821715	8823164	-2893
chr01	BC056349	NM_177757	180701649	-	87343304	87343453	-3373
chr01	C4bp	NM_007576	132489145	+	58562379	58562628	-5740
chr01	Cacna1e	NM_009782	156488574	+	31981947	31983281	-3188
chr01	Cacna1s	XM_484912	137933664	-	109633162	109633511	1078
chr01	Cdk5r2	NM_009872	74788304	-	59747175	59748243	-1100
chr01	Cnnm4	NM_033570	36416530	+	179565953	179566202	1436
chr01	Col9a1	AK011547	24149521	+	60566229	60566978	718
chr01	Csrp1	BC006912	137545650	-	103013475	103013824	685
chr01	Daf2	NM_007827	132250555	+	30113508	30114257	345
chr01	Darc	BC005583	175170177	+	89013965	89014914	0
chr01	Dedd	NM_011615	173166185	-	146915001	146915666	3415
chr01	Degs1	BC003751	184119452	-	30824125	30824574	-4928
chr01	Dusp10	NM_022019	185735716	+	63053211	63054360	5679
chr01	Dusp23	NM_026725	174469637	+	86893370	86893719	-1369
chr01	Ecel1	NM_021306	88986198	+	47552421	47553469	-1962
chr01	Fmn2	NM_019445	176325846	-	64974414	64974963	-6340
chr01	Fmod	NM_021355	135853925	-	78962882	78963531	0
chr01	Fzd7	BC063077	59426724	+	96193110	96193559	-1064
chr01	Fzd7	BC049781	59426969	+	21366227	21366976	2230
chr01	Gli2	XM_136212	120881165	+	38814086	38815383	-3217
chr01	Gm776	NM_001033427	37861039	-	138793282	138794367	-6043
chr01	Gm821	XM_287066	182356402	-	58095303	58096369	1778
chr01	Gpr161	XM_887255	167139299	-	126845893	126846342	-2030
chr01	Gpr37l1	AK158275	136984092	-	136885736	136886285	0
chr01	Hsd11b1	AK149518	194943081	-	116642446	116643095	-1346
chr01	Hsd11b1	NM_008288	194964769	-	109273118	109273467	0
chr01	Ifi205	NM_172648	175868430	-	21968855	21969578	-3713
chr01	Igfbp2	BC054473	72757713	+	58235053	58235702	1960
chr01	Inpp4a	NM_030266	37302464	+	31944137	31945355	1122
chr01	Kcne4	BC032920	78695944	-	5638386	5639135	-4516
chr01	Kcnj10	NM_001039484	174177884	+	22516427	22517176	590
chr01	Kcnj9	NM_008429	174165957	-	37661957	37663295	302
chr01	Kif14	AK040122	138346899	+	14987559	14988774	-5771
chr01	Lamb3	NM_008484	195002752	+	115196208	115196846	-2277
chr01	Lefty2	BC066224	182729793	-	112456624	112457173	416
chr01	Lgr6	NM_001033409	136921687	+	43330577	43331426	1364
chr01	LOC241051	XM_915584	34610961	-	77359370	77359819	421
chr01	LOC383613	XM_357154	171300682	-	93101007	93101456	-6143
chr01	LOC433297	XM_484859	45802318	-	150303311	150304017	141
chr01	LOC434484	BC069971	87431873	+	89038963	89040012	0
chr01	LOC545332	XM_974048	78857999	+	63407104	63407753	0
chr01	LOC620078	BC007193	85149176	-	123113644	123114293	0
chr01	LOC620649	XM_895965	7388134	+	34163125	34164615	-6970
chr01	LOC620689	XM_885082	161867194	-	35894500	35895477	-7651
chr01	LOC623503	XM_887970	92783513	+	50274071	50275315	-5292
chr01	LOC623818	XM_888318	138609387	+	152378804	152379353	140
chr01	LOC624074	XM_888594	85036724	-	130349298	130349847	1037
chr01	LOC627858	XM_892567	53307907	-	59337725	59338674	1178
chr01	LOC627998	XM_892716	55105653	+	154090224	154090573	0
chr01	LOC632802	XM_978542	21257479	+	15431799	15432648	0
chr01	LOC638532	XM_914588	134111870	-	35871436	35871857	-2224
chr01	LOC641366	XM_994844	58586101	-	29221331	29221780	-4255
chr01	LOC665272	XM_975764	82946245	+	55322221	55323270	-2506
chr01	LOC665317	XM_979286	84907958	-	106777509	106778818	1126
chr01	LOC665338	XM_979321	87316402	-	62885160	62885818	726
chr01	LOC665408	XM_976690	87327496	+	133484656	133485005	-3919
chr01	LOC666117	XM_981710	33667103	+	98516304	98516882	-7405
chr01	LOC666200	XM_991123	102062291	-	84472959	84473508	54
chr01	LOC666583	XM_984747	183857136	+	159245032	159245681	-5838
chr01	LOC666649	XM_985197	185383453	+	5433148	5433597	1901
chr01	LOC666757	XM_985834	186700776	+	7959795	7960344	-2117
chr01	LOC667561	XM_001002870	74228809	-	8751560	8752009	541
chr01	LOC667795	XM_001003554	155067567	+	17399182	17399531	1372
chr01	LOC668163	XM_994691	156845310	+	17404232	17405581	2054
chr01	Lonrf2	NM_001029878	38765761	+	87672228	87673177	-5072
chr01	Lrrfip1	NM_008515	92883912	+	165838350	165839445	1554
chr01	Ltap	NM_033509	173863943	-	41904051	41904300	412
chr01	MGC68323	NM_199472	182167225	+	37116554	37117103	-5584
chr01	Mixl1	NM_013729	182533709	-	99797820	99798369	-5365
chr01	Mpp4	BC061694	59106099	+	29650448	29651105	-545
chr01	Myo1b	X69987	51860442	-	58617630	58618279	1751
chr01	N/A	NM_001033373	59243481	-	125478282	125479262	0
chr01	N/A	AY512958	62108439	-	33132242	33132891	-2254
chr01	N/A	BC100379	90108685	+	121973778	121974264	874
chr01	N/A	AK133041	134556898	-	35407410	35407959	-2819
chr01	N/A	AK133141	135645938	+	74013445	74014920	-7651
chr01	N/A	AK154515	155176449	+	80259864	80261713	0
chr01	N/A	AK157509	186904965	+	101756659	101757008	1086
chr01	Nav1	AK082667	137326795	+	99742748	99743097	-3453
chr01	Nav1	AK122458	137423706	+	5754539	5754988	1848
chr01	Nck2	BC011071	43478095	-	31511964	31513113	1583
chr01	Ndufa10	NM_024197	94304164	-	48091738	48092087	2180
chr01	Neu2	AB048604	89415207	+	57275271	57276220	0
chr01	Ngef	NM_019867	89341517	+	29712311	29713248	-4442
chr01	Nuak2	NM_028778	134143683	+	29809348	29809597	-4124
chr01	Ogfrl1	XM_129809	23337450	+	112746943	112748064	-5517
chr01	Olfr1414	NM_147039	94342432	+	33599345	33600547	-2829
chr01	Olfr16	NM_008763	174793471	+	59742868	59744117	0
chr01	Opn3	AK043135	177529307	+	132753185	132753834	-1130
chr01	Optc	AK153750	135724410	+	58377058	58377607	-2679
chr01	Pappa2	XM_355248	160794115	+	58462857	58463606	-3916
chr01	Pbx1	AK037006	170268807	-	29693136	29694855	-4590
chr01	Pcp4l1	XM_484933	173042355	-	50852536	50853185	1072
chr01	Per2	AK159847	93289734	+	58484484	58484833	-4734
chr01	Pfkfb2	AK029659	132556799	+	79607277	79607600	8
chr01	Phlpp	XM_900133	108108971	+	29344269	29344718	-729
chr01	Pnkd	BC058945	74218261	+	107673967	107674416	0
chr01	Pnkd	NM_019999	74265816	-	112136237	112136886	2518
chr01	Ppfia4	XM_129443	136148934	-	35219007	35220113	-2664
chr01	Prelp	NM_054077	135737788	-	38870917	38871566	0
chr01	Prox1	NM_008937	191871468	+	88533725	88534474	-1604
chr01	Pthr2	AK045576	65245532	-	115699536	115700705	-3235
chr01	Ptma	BC081453	88357906	-	17057804	17058353	-4434
chr01	Ptpn18	AK014043	34417281	-	3198982	3200155	-4470
chr01	Rassf5	NM_018750	133072724	+	37364538	37364925	695
chr01	Rcsd1	BC025872	167544689	-	10407727	10408606	2250
chr01	Rgl1	NM_016846	154387329	+	83910791	83911440	1005
chr01	Rnasel	AK054205	155514185	-	75785625	75786174	-120
chr01	Rnf152	NM_178779	107184217	+	99829167	99831084	-5344
chr01	Sdpr	BC027005	51233670	-	181634703	181635152	0
chr01	Sema4c	XM_898566	36504590	+	125104929	125105927	-768
chr01	Serpine2	BC010675	79737645	-	28640013	28641488	1223
chr01	Sh3bp4	BC012284	90901632	+	135230537	135231686	1558
chr01	Slamf7	BC011154	173485614	+	115724498	115725647	1717
chr01	Slamf8	NM_029084	174427163	+	52614888	52615637	-107
chr01	Slamf9	NM_029612	174312042	+	39581674	39582123	-96
chr01	Slc23a3	NM_194333	75017098	+	31819945	31821594	0
chr01	Slc39a10	BC052880	46798157	+	97606835	97607284	-2469
chr01	Slc45a3	BC031381	133798154	+	149710227	149710376	1615
chr01	Slco6b1	NM_001039475	98827966	-	53436828	53437879	-4258
chr01	St18	NM_173868	6720131	-	153409999	153410648	0
chr01	Stat1	BC057690	52098126	+	24416970	24417535	-2817
chr01	Stk11ip	BC061635	75404693	+	90722122	90722971	-5979
chr01	Tmem37	NM_019432	121901326	-	70989576	70989925	-4093
chr01	Tns1	BC052740	73875238	+	107682624	107683503	-6183
chr01	Tns1	AK053112	73931675	+	118265481	118266472	-297
chr01	Traf3ip3	NM_153137	194902210	-	63036271	63037209	0
chr01	Trove2	BC051974	145533246	-	63701897	63703131	-662
chr01	Ugt1a1	BC093516	90043167	+	90455610	90456504	198
chr01	Ugt1a6a	NM_145079	89965979	-	25110942	25111393	-6551
chr01	Usp21	BC021903	173124604	+	121878154	121878503	2218
chr01	Usp37	NM_176972	74477493	+	120258051	120258704	0
chr01	Wnt10a	NM_009518	74724722	+	42307028	42308214	-1664
chr01	Wnt10a	BC014737	74725225	-	129350213	129351262	1150
chr01	Zfp238	BC054529	179283493	+	81701756	81702305	90
chr02	1600014E20Rik	NM_028045	131551188	+	123361832	123362381	445
chr02	1700001O22Rik	NM_198000	30623716	-	18126825	18127974	1239
chr02	1700123D08Rik	NM_029687	38819484	+	106103314	106103963	-4101
chr02	2210022J03Rik	AK008770	112457387	+	112633868	112634917	214
chr02	2310001A20Rik	BC055706	150299965	+	11314781	11315230	-3346
chr02	2400002F11Rik	BC027507	152378595	-	50765212	50766454	209
chr02	2600009E05Rik	XM_901934	130348798	-	63108381	63109030	-500
chr02	2700007P21Rik	NM_001025102	106775236	+	65820144	65822608	-2273
chr02	2700094K13Rik	NM_001033166	84471547	-	168143860	168145020	-1412
chr02	2900073H19Rik	BC026994	29649405	+	151387349	151387898	1043
chr02	3110001I20Rik	XM_485063	125479052	+	43749270	43750236	0
chr02	4930402F06Rik	XM_130219	35219183	-	151669469	151670887	0
chr02	4930506L13Rik	NM_030188	75782608	-	94117155	94117604	-3017
chr02	4930526D03Rik	NM_199023	181627848	+	88901689	88902266	-6855
chr02	4933406J08Rik	AK016695	121877712	-	64656824	64657473	442
chr02	5430405G05Rik	XM_130642	151393286	+	95155424	95156008	-5388
chr02	5430432M24Rik	NM_146127	151671570	+	140100412	140101612	683
chr02	5830472M02Rik	NM_181734	163293766	+	88901717	88902666	-5582
chr02	6030465E24Rik	AK147500	121809827	-	98588615	98589645	-7285
chr02	A330104H05Rik	NM_029972	57868138	+	101770854	101771303	1951
chr02	A730036I17Rik	NM_177847	128910409	+	163287635	163288184	-6551
chr02	A930004K21Rik	BC057549	121277425	-	7262666	7263315	-2555
chr02	A930004K21Rik	AK030883	121478785	+	85059202	85060251	-262
chr02	Abcb11	NM_021022	69143426	-	153477467	153478316	-2762
chr02	Abhd12	NM_024465	150534011	-	121817112	121817761	-1837
chr02	Abl1	NM_009594	31581990	+	31756427	31757276	1017
chr02	Acss1	BC030930	150329443	-	19487591	19488574	-5489
chr02	Adamtsl2	AK020831	26926671	-	70854802	70855351	0
chr02	Adra2b	BC066862	127054726	+	29284001	29286201	-3828
chr02	Adrm1	NM_019822	180100995	+	24642050	24642813	-613
chr02	Agbl2	NM_178755	90583565	-	84563856	84564505	-2537
chr02	Agtrl1	BC039224	84937224	-	139829743	139830492	-5383
chr02	Agtrl1	NM_011784	84937238	-	48077070	48077519	0
chr02	AI840826	BC002270	167352738	-	137969164	137970604	2067
chr02	Ap4e1	XM_901604	126738282	-	90111005	90111354	0
chr02	Arfgef2	XM_130646	166496768	+	90089381	90090535	0
chr02	Atp5g3	NM_175015	73712133	+	140977945	140978794	1924
chr02	Atp8b4	XM_894365	126191288	-	52935080	52935329	0
chr02	Atrn	AF116897	130597936	-	121589918	121591476	1423
chr02	B430119L13Rik	NM_177303	132572303	-	62567335	62567384	0
chr02	BC026657	AB125594	20427800	-	62633587	62634036	-887
chr02	BC067047	XM_902963	166330173	-	53545146	53545795	0
chr02	BC067047	AK156208	166404996	+	63465272	63466521	2137
chr02	Bcl2l1	BC089017	152521460	+	135164953	135165702	419
chr02	Bmf	NM_138313	118241119	-	62475539	62476809	-4267
chr02	Bpil3	BC048083	153591828	+	40370333	40371121	1604
chr02	Brd3	AB206708	27286110	-	73446950	73447841	-2225
chr02	Btbd14a	NM_001037098	25914405	-	54362106	54362962	-4775
chr02	C130021I20	NM_177842	33463339	-	77228701	77230717	6444
chr02	C130023O10Rik	NM_177110	106618896	+	123290551	123292091	-4639
chr02	Cacnb4	BC026479	52380406	-	82703614	82703863	224
chr02	Cacnb4	NM_146123	52380576	+	50929098	50929347	-3871
chr02	Ccbl1	BC016206	30027810	-	57568087	57568585	-721
chr02	Cd93	AK028485	148135004	-	103814387	103814736	-1026
chr02	Cdan1	XM_893344	120422947	+	154953744	154955176	2728
chr02	Cdk5rap1	AK136570	154064172	+	31166791	31167440	-2624
chr02	Chchd5	NM_025395	128821262	-	34301236	34302710	408
chr02	Chn1	BC010825	73461213	-	37976389	37976938	-242
chr02	Chrna1	NM_007389	73381145	-	30907310	30909216	-3191
chr02	Chrna4	NM_015730	180968585	+	8180759	8182031	1151
chr02	Chst1	BC030667	92412611	-	138036527	138037541	-5427
chr02	Cox4i2	BC049623	152446534	-	137784536	137785785	2194
chr02	Cugbp2	AK160861	7314051	-	68905218	68906039	1651
chr02	Dab2ip	AK147464	35444058	-	68897138	68898087	1308
chr02	Dab2ip	NM_001001602	35514002	+	68705929	68707137	2419
chr02	Dbh	NM_138942	26987241	-	48895329	48895778	0
chr02	Dbndd2	BC019947	164177757	+	194871820	194872269	1246
chr02	Ddb2	NM_028119	91037821	-	108418548	108418997	-5616
chr02	Dlgap4	NM_146128	156392119	-	51923894	51924243	-7154
chr02	Dlx1	NM_010053	71330283	+	12278130	12279179	-5351
chr02	Dok5	BC066822	170423011	+	101084246	101084995	0
chr02	Dusp2	NM_010090	127027599	+	6979414	6980768	-6751
chr02	Eef1a2	NM_007906	181086422	+	6985541	6987490	0
chr02	Egfl7	NM_178444	26403091	-	57865338	57866187	-4335
chr02	Elmo2	NM_207705	165008098	+	48998918	48999496	-1461
chr02	F2	NM_010168	91437253	-	94579071	94580020	-2281
chr02	F730031O20Rik	NM_001033538	172084998	+	21934048	21935131	-2424
chr02	Fnbp1	BC003867	30963948	-	84988335	84989284	2442
chr02	Fpgs	U33557	32516161	-	89338470	89339309	-3600
chr02	G6pc2	NM_021331	69020809	+	32128959	32129808	-4137
chr02	Gad1	BC027059	70363051	-	19741470	19741619	0
chr02	Gata5	NM_008093	180264081	+	53030592	53031341	-1998
chr02	Gatm	NM_025961	122302703	+	128903309	128903858	-5477
chr02	Gfra4	NM_020014	130734123	-	80092569	80093903	1903
chr02	Ggta1	BC006810	35283250	+	76486161	76486410	2276
chr02	Gja9	NM_010290	113705060	-	121279980	121280329	-2950
chr02	Gm1335	XM_357245	93743071	-	121479047	121480339	1683
chr02	Gm632	XM_977462	181525355	-	109299039	109299588	324
chr02	Gm691	BC058538	157606205	-	116605948	116606597	481
chr02	Gnas	NM_022000	173927282	+	17937112	17938907	775
chr02	Gnas	AK086317	173930140	+	132571633	132572182	0
chr02	Gnas	AY519503	173940797	+	125766088	125766737	-2230
chr02	Gss	AK169276	155284171	-	101234940	101235770	-2015
chr02	Gtdc1	NM_172662	44683631	-	53166963	53167909	-3349
chr02	Hdc	BC052833	126310092	+	120114056	120114505	0
chr02	Hisppd2a	AK078268	121046513	+	122111054	122112598	505
chr02	Idh3b	NM_130884	129983751	-	69146188	69146937	0
chr02	Il1rn	NM_031167	24158868	-	150535848	150536697	-557
chr02	Itih5	NM_172471	10071468	+	122194397	122194880	0
chr02	Kcna4	BC109014	107095401	-	95653076	95653925	0
chr02	Kcnip3	AF287732	127212811	+	31583007	31583856	-1952
chr02	Kcnq2	NM_001003824	181064633	-	57251983	57252632	1349
chr02	Lmo2	BC057880	103771061	-	57269228	57269877	1544
chr02	Lmx1b	NM_010725	33462520	-	57086220	57088321	1455
chr02	LOC381417	XM_901315	122215822	-	76389427	76391525	0
chr02	LOC433482	XM_001004714	145366954	-	76393212	76394461	-520
chr02	LOC545471	NM_001034900	150176504	+	137519324	137519873	0
chr02	LOC619759	XM_884128	59365589	-	100341059	100341608	720
chr02	LOC622138	XM_001003351	104211002	-	116003417	116004266	1004
chr02	LOC622345	XM_886783	31136423	-	31496479	31497335	-1851
chr02	LOC627302	NM_001037929	145246423	+	54158990	54159339	-2640
chr02	LOC627525	XM_892197	89974639	-	150334932	150335681	1391
chr02	LOC665877	XM_980055	33272045	-	126784840	126785289	-2588
chr02	LOC668009	XM_001004283	175603603	-	143173064	143174498	0
chr02	LOC668927	XM_001004821	151059308	-	120163166	120163815	-7151
chr02	LOC668935	XM_001005804	156013814	-	12392165	12392414	1733
chr02	LOC668936	XM_001004898	154392161	+	3983654	3984203	-4789
chr02	Lsm14b	BC040823	179954394	-	89437869	89438826	-4091
chr02	Matn4	NM_013592	164096365	+	89416144	89416993	-3450
chr02	Mdk	NM_001012335	91732538	-	139847214	139847663	0
chr02	Mdk	NM_010784	91733121	-	71306873	71307422	-3344
chr02	Mllt10	BC070475	17973024	-	116731671	116732887	-653
chr02	Mmp24	NM_010808	155466839	+	26926100	26926849	2243
chr02	Mmp9	BC046991	164639455	+	76401626	76402875	-5011
chr02	Mrc1	NM_008625	14147167	-	69469909	69471064	-186
chr02	Mylk2	XM_001005681	152602792	-	54735890	54736932	-3466
chr02	N/A	AK136337	35666203	-	98442809	98443058	182
chr02	N/A	AK135618	103866635	-	4333128	4333877	-5292
chr02	N/A	AK048812	106673118	+	93498864	93499913	-5751
chr02	N/A	DQ148500	127173940	+	86035936	86037140	2487
chr02	N/A	AK157218	128120790	+	53251889	53252460	0
chr02	N/A	AK166556	132289636	+	138214526	138215175	-2316
chr02	N/A	AK133152	180754038	+	29253674	29254123	0
chr02	Napb	BC038362	148423835	+	23053869	23054418	1626
chr02	Nebl	NM_028757	17648822	+	74771569	74772018	-921
chr02	Nfatc2	NM_001037178	168292860	+	127049009	127050898	0
chr02	Nnat	NM_010923	157251563	-	62298381	62298930	-154
chr02	Nr1h3	NM_013839	90995955	+	180099833	180100382	-1377
chr02	Nr5a1	NM_139051	38536512	-	38575367	38577396	-7034
chr02	Olfm1	NM_001038614	28015101	+	90579879	90581028	-4645
chr02	Olfm1	NM_001038612	28027697	-	116797184	116798433	-4492
chr02	Olfr1303	NM_146402	111615563	-	24680257	24680806	314
chr02	P2rx3	BC023089	84836326	-	59556658	59557489	1065
chr02	Pak6	NM_001033254	118354743	-	59567472	59568321	-5693
chr02	Pax8	NM_011040	24297575	-	59565020	59565269	189
chr02	Pdrg1	NM_178939	152706824	-	20556597	20557846	-4645
chr02	Phf20	XM_902647	155954625	+	84930326	84931841	-6058
chr02	Pip5k2a	BC011097	18915822	+	84936494	84937243	3823
chr02	Plcb2	AK045469	118419832	+	94959683	94961447	751
chr02	Pldn	BC085260	122429974	+	9052224	9053422	1107
chr02	Ppp1r16b	BC054764	158358576	-	61914552	61915201	1860
chr02	Ralgds	AK159020	28355481	-	61910415	61911564	-577
chr02	Rapgef4	AK220281	71782053	+	21436870	21437644	-6762
chr02	Rassf2	NM_175445	131721251	+	99979699	99980393	-5121
chr02	Rims4	NM_183023	163610124	-	95652981	95654239	1269
chr02	Rin2	NM_028724	145477583	+	111461189	111462174	-1162
chr02	Rpl7a	BC091731	26733014	+	57408991	57411469	690
chr02	Rprm	NM_023396	53900938	-	100735940	100736289	-275
chr02	Rxra	AK144675	27499209	-	125522489	125522838	1528
chr02	Rya3	NM_194357	153609670	-	35640112	35640489	-2963
chr02	Scn3a	AK148881	65368329	-	62888723	62889272	1751
chr02	Sdc4	BC005679	164134378	+	45697824	45698320	1551
chr02	Sema6d	AK052232	124301546	+	5429006	5430082	-2113
chr02	Sema6d	NM_199238	124345075	-	112956360	112956709	-1801
chr02	Sh2d3c	AK085885	32549714	-	167349738	167350671	2114
chr02	Siglec1	NM_011426	130778206	+	79370886	79371807	0
chr02	Silg111	XM_001005112	169976159	-	43687547	43687796	5
chr02	Slc12a1	U94518	124845190	-	125128018	125128667	2346
chr02	Slc1a2	NM_011393	102507276	-	77260649	77261082	-6178
chr02	Slc30a4	NM_011774	122394104	+	53717648	53718097	-5816
chr02	Slpi	BC028509	164047948	+	91531771	91532504	-2491
chr02	Snta1	BC018546	154099473	-	56686275	56687179	1355
chr02	Stx16	NM_172675	173719259	+	21065034	21065559	-5390
chr02	Sulf2	NM_028072	165846821	+	54827097	54827546	2481
chr02	Surf4	BC027352	26755380	-	72505884	72506533	4656
chr02	Tcea2	NM_009326	181609715	-	70144101	70144450	-2670
chr02	Tgm6	NM_177726	129814725	+	80931602	80932051	-6251
chr02	Th1l	NM_020580	174058742	-	96898995	96899544	-2268
chr02	Thbd	BC019154	148099543	+	102572571	102573370	1102
chr02	Trpm7	NM_021450	126567652	+	50018028	50018577	-4685
chr02	Tspan18	NM_183180	93135289	-	50692908	50693801	1210
chr02	Ube2v1	NM_023230	167323197	-	18747178	18747927	-7473
chr02	Ubox5	BC025068	130296057	-	33386616	33388165	-6308
chr02	Upp2	AK044005	58382772	+	69316263	69317102	-2340
chr02	Vav2	BC053060	27248921	+	69180939	69181788	-3363
chr02	Waspip	NM_153138	73330249	+	69321832	69322854	2209
chr02	Wfdc2	NM_026323	164253920	-	65343805	65344154	-412
chr02	Wfdc3	XM_355365	164434517	+	25469489	25469838	0
chr02	Wisp2	NM_016873	163500028	+	35297780	35298129	-2055
chr02	Xkr7	NM_001011732	152723292	-	54609476	54610225	1104
chr02	Zfp217	NM_001033299	169822425	-	4874951	4876100	1451
chr02	Zfp533	NM_178723	77617655	+	69256994	69257243	787
chr03	2300002G24Rik	BC060280	93101068	+	97034947	97035196	0
chr03	4930597L12Rik	AK016407	153412040	-	54864162	54865511	1392
chr03	5830417I10Rik	BC059914	88906324	+	58155450	58155999	-3658
chr03	6330505N24Rik	NM_001033301	84566356	+	83828723	83829172	1851
chr03	8030451K01Rik	BC087903	53551174	+	95465290	95465723	5379
chr03	A930028L21Rik	AK039588	116606591	+	126737747	126738403	0
chr03	Abca4	AK166397	122112062	+	63049552	63050601	0
chr03	Adam15	AK132440	89423776	-	163563837	163564186	0
chr03	Adam15	AK170365	89435916	-	47902855	47903524	-1953
chr03	Adh1	BC054467	138215051	+	154511449	154511998	0
chr03	Agl	XM_901350	116799819	+	150978898	150979247	1386
chr03	Agtr1b	BC109153	20558197	-	125461165	125461614	351
chr03	Alg5	BC027160	54823507	-	40889068	40889317	3590
chr03	Arhgap29	BC052858	121959888	-	41235832	41236581	-1145
chr03	Arhgef2	NM_008487	88707064	+	166490795	166491044	-4675
chr03	Atp8b2	XM_901263	90036380	+	101479390	101479739	0
chr03	Bcar3	NM_013867	122411848	-	123158983	123159632	1687
chr03	Bmpr1b	BC065106	141868910	+	32146582	32147331	-1524
chr03	Car14	BC046995	95990026	-	97319152	97319837	2251
chr03	Clca6	NM_207208	144912397	-	87497987	87498636	-5665
chr03	Cldn11	NM_008770	31340868	+	121957898	121958743	1703
chr03	Crnn	XM_355410	93230189	+	84492727	84493376	-103
chr03	Csf1	BC066200	107888279	+	14905561	14907473	1372
chr03	Ctsk	BC046320	95584659	-	100801348	100802497	0
chr03	Cyb561d1	BC043107	108329268	+	88701140	88702389	-125
chr03	Ddx20	NM_017397	105815630	+	26064640	26065664	-6295
chr03	Dear1	NM_001040461	85051507	+	34744789	34745689	-5327
chr03	Dennd2c	BC060666	103256616	+	4947104	4948353	0
chr03	Dnajc5b	BC049579	19700802	+	60265481	60265830	581
chr03	Efna1	BC002046	89365537	+	114917186	114918235	764
chr03	Elovl6	AK029029	129524407	+	112993500	112994421	-5353
chr03	Enpep	BC064061	129324723	+	74190019	74190368	0
chr03	F3	BC024886	121715559	-	112028569	112029799	-3426
chr03	Fmo5	BC022991	97714279	-	89303479	89304303	311
chr03	Fndc3b	NM_173182	27901450	+	93363772	93364521	1074
chr03	Gba	NM_008094	89288866	+	24501250	24501814	-6116
chr03	Gipc2	BC013440	152103332	-	103757217	103758533	-4329
chr03	Gm128	NM_001024841	95326610	-	97980939	97981588	-2255
chr03	Gm412	XM_889797	67715789	-	86928457	86928706	-2473
chr03	Gm659	XM_001001226	94448661	+	89589280	89590254	-556
chr03	Gnat2	BC016272	108221123	+	114600833	114601577	0
chr03	Gpatc4	BC019490	88129050	+	72480926	72481775	-3628
chr03	Gpr149	NM_177346	62693069	-	29459111	29461014	134
chr03	Gpr87	AK080394	59283033	-	174131750	174132906	-6189
chr03	Hsd3b6	NM_013821	98943498	-	69427151	69427600	-6877
chr03	Igsf3	BC052892	101507376	-	126256706	126257595	457
chr03	Il12a	AF128210	68779455	+	72775910	72776513	1080
chr03	Insrr	NM_011832	87882988	-	113906230	113907486	104
chr03	Kcna3	NM_008418	107164478	-	105381063	105381995	415
chr03	Kcnab1	AK031362	65197296	-	95888874	95889660	-1742
chr03	Kcnc4	NM_145922	107586954	-	73709460	73710209	1451
chr03	Kcnn3	NM_080466	89606347	+	140089751	140090833	-4170
chr03	Lass2	BC006847	95400676	-	90037719	90038368	4058
chr03	Lmo4	BC003488	144139585	-	126190750	126191360	987
chr03	LOC433614	XM_485263	91159577	+	130599359	130599708	1608
chr03	LOC433632	NM_001033779	98015577	+	57665368	57666379	2192
chr03	LOC433658	XM_001004272	141402857	+	85166000	85166649	2729
chr03	LOC545578	XM_619973	153631777	+	33926783	33927332	-6136
chr03	LOC546801	XM_621583	87640685	-	53868222	53869012	-4017
chr03	LOC621388	XM_896417	51170598	-	77982611	77983160	-6403
chr03	LOC624713	XM_890670	84260564	-	64821511	64822460	-2580
chr03	LOC625055	XM_899463	86949419	-	42183393	42184903	-5037
chr03	LOC666562	XM_984617	56295040	+	133426850	133427326	1314
chr03	LOC667627	XM_991551	79957459	+	87454481	87455990	-5187
chr03	LOC668078	XM_994194	89800948	-	5081052	5081601	-3509
chr03	LOC668520	XM_001001997	97309197	+	83124980	83126129	1561
chr03	LOC668587	XM_001002489	102331925	+	95738682	95740150	-3914
chr03	LOC668759	XM_001003479	117688655	-	141215947	141216996	-786
chr03	LOC668809	XM_001003736	124284059	-	33855060	33856705	-2587
chr03	Lphn2	XM_888040	148892021	+	98654917	98655536	-3606
chr03	Lrrc7	AK122498	158496649	+	26475353	26475702	951
chr03	Mab21l1	BC014750	55870489	+	26497204	26498353	1215
chr03	Mab21l2	NM_011839	86634210	-	22771686	22772535	-98
chr03	Magi3	NM_133853	104349088	-	83414585	83415290	-6630
chr03	Mbnl1	AB093240	60589180	-	132571691	132572640	-1730
chr03	Mbnl1	AF231110	60617077	-	112155184	112155669	-2015
chr03	Mcoln3	NM_134160	146059176	+	119756444	119757693	0
chr03	Mds1	NM_021442	30700325	-	144613615	144614264	-7492
chr03	N/A	AK029361	5195910	+	68319266	68321456	2049
chr03	N/A	BC083106	9548374	-	72307660	72308409	-2807
chr03	N/A	AK172139	79259125	+	30514593	30516094	-5109
chr03	N/A	NM_031401	97776151	+	108763946	108764895	-818
chr03	N/A	NM_177729	102025931	+	51262968	51263697	-7032
chr03	N/A	AK090264	108511797	-	6813678	6814127	3033
chr03	N/A	AK156352	128030719	+	117574595	117574944	-1678
chr03	N/A	AK042285	135664724	+	108020299	108021506	-324
chr03	Nes	AF076623	88057055	+	20425050	20426913	876
chr03	Notch2	NM_010928	98098942	-	56185266	56185915	2231
chr03	Ntrk1	XM_283871	87881089	+	54809027	54811051	1284
chr03	P2ry14	BC028995	59218500	+	71571449	71572498	0
chr03	Pdlim5	NM_022554	142329236	-	101769597	101771782	0
chr03	Pex2	AK039764	33274584	+	44004594	44005099	-5050
chr03	Phf17	NM_172303	41677743	-	100320473	100321022	-1021
chr03	Phgdh	BC086668	98425282	+	23381336	23382004	1903
chr03	Pip5k1b	BC003763	95191970	-	62459035	62459425	1107
chr03	Polr3c	XM_898197	96799372	-	103273593	103274142	-5332
chr03	Postn	NM_015784	54449053	+	108297128	108298625	-1945
chr03	Prkacb	AK139419	146707367	-	73687283	73687632	903
chr03	Psmb4	BC008241	94972317	+	28849135	28849784	734
chr03	Ptgfrn	NM_011197	101239227	-	32549773	32551022	-1488
chr03	Rabggtb	AF231926	153849445	-	24805814	24809416	278
chr03	Rap1a	NM_145541	105929392	+	180697321	180698276	-826
chr03	Rhbg	NM_021375	88340611	+	87971125	87972274	571
chr03	Rorc	AJ132394	94462835	+	113605686	113606135	0
chr03	S100a16	BC020031	90627149	-	166329660	166330601	-3186
chr03	Selenbp1	NM_009150	95018486	-	166401996	166402859	0
chr03	Selenbp2	NM_019414	94778976	-	77272215	77274374	-271
chr03	Sf3b4	BC026567	96257935	-	114615862	114616911	-2024
chr03	Sfrp2	BC014722	83852287	+	122413535	122414184	2443
chr03	Sh3d19	XM_994417	86189971	+	133553626	133554175	0
chr03	She	BC109363	89917324	-	138012984	138013333	1869
chr03	Slc44a5	BC068154	154192766	+	24060613	24061262	-7420
chr03	Sprrl1	NM_033175	93029888	-	108448121	108448970	-77
chr03	Ssx2ip	BC021749	146342072	-	152519281	152521041	2599
chr03	St6galnac3	NM_011372	153662519	-	23910714	23911269	-7395
chr03	St6galnac5	BC055737	152919593	-	70044485	70045334	2451
chr03	St6galnac5	NM_012028	152919596	+	119979674	119980123	-997
chr03	Synpo2	XM_001005167	123109571	+	49356119	49356468	61
chr03	Syt6	NM_018800	103704341	-	41046998	41049347	-7151
chr03	Thbs3	BC053023	89301159	-	118245386	118245935	5809
chr03	Trim2	BC058961	84298765	-	45312866	45313441	-1291
chr03	Trim2	AK141419	84356656	+	75562119	75562268	75
chr03	Ube2q	BC082275	89860213	-	141870434	141871383	1667
chr03	Usp53	AK045953	122976532	-	81872781	81873730	-3250
chr03	Vav3	BC052739	109468991	+	153593432	153594781	1023
chr03	Vav3	NM_146139	109702062	+	73833482	73834125	0
chr03	Vtcn1	BC032925	100954569	+	54408710	54408959	1622
chr03	Wig1	NM_009517	32557169	-	27288335	27289384	3963
chr03	Zbtb10	XM_485202	9120846	-	111311440	111312389	0
chr03	Zbtb7b	NM_009565	89479130	+	28524627	28524976	4301
chr03	Zfp697	AK034880	98467885	-	25901042	25902091	-2661
chr03	Zfp697	BC092534	98467952	+	79112162	79114111	1623
chr04	1200015A19Rik	NM_026388	153004484	+	85066546	85067685	-2718
chr04	2610002J02Rik	NM_001033134	154093795	-	25919180	25921414	-3222
chr04	2810432D09Rik	BC047068	41902179	+	45143479	45143940	-1872
chr04	3110043O21Rik	BC026738	35406160	-	36659423	36661479	-1250
chr04	4732473B16Rik	BC038001	132752261	+	25765251	25766100	924
chr04	4930547C10Rik	NM_026652	52617373	+	33469783	33470187	-1736
chr04	4933427I04Rik	NM_001039662	123361981	+	106613690	106614257	0
chr04	5430416O09Rik	NM_027789	43751133	-	97023634	97024583	0
chr04	5930403L14Rik	NM_001033398	153480167	+	27290037	27290786	1851
chr04	8030463A06Rik	NM_001001494	63466214	+	61104063	61104512	0
chr04	9130416B15	NM_183163	123290176	+	118250337	118251049	375
chr04	9130422G05Rik	NM_025782	82696358	+	43804182	43805545	-7256
chr04	9430015G10Rik	NM_145557	154953779	+	47313325	47314774	0
chr04	Abca1	X75926	53165178	+	80806538	80806887	-1785
chr04	AI597013	AK170885	62889697	-	29666140	29666789	425
chr04	Aptx	NM_025545	40891587	+	25564145	25564794	2270
chr04	Aqp7	NM_007473	41236641	-	86958609	86959058	60
chr04	C77080	AK038020	128730193	-	22033530	22035108	0
chr04	C86073	NM_001033190	144241370	+	83166731	83167998	833
chr04	Calr4	NM_001033226	108733563	-	51490042	51490791	-5512
chr04	Car9	NM_139305	43528106	+	77229156	77230386	-161
chr04	Ccl19	BC051472	41982284	+	77264565	77266787	1987
chr04	Ccl19	BC051472	42033474	-	132494885	132495434	2061
chr04	Ccl19	BC051472	42300107	-	115186867	115187494	2062
chr04	Ccl19	BC051472	42591825	+	121808350	121809299	1950
chr04	Ccl19	BC051472	42651484	+	121796168	121796974	2062
chr04	Ccl19	BC051472	42778259	-	86395738	86396487	2050
chr04	Ccl21b	NM_011124	42795751	-	108144433	108144857	-5258
chr04	Ccl27	BC107226	41958723	-	128728564	128730213	1112
chr04	Chd5	BC098195	151224292	-	144239888	144240537	2612
chr04	Clspn	AK051966	126059308	+	23426503	23427252	-3585
chr04	Cntfr	BC046974	41884084	+	4080502	4080851	2051
chr04	Cpt2	NM_009949	107421466	-	4649320	4650877	1451
chr04	Csmd2	AK144913	127979457	-	29179300	29179899	-3337
chr04	D530005L17Rik	BC089374	84520917	-	156491762	156493049	64
chr04	D630039A03Rik	BC030929	58010270	+	80106399	80106790	444
chr04	Dab1	BC051993	103117596	+	137934742	137935691	2481
chr04	Dab1	AK005640	104010004	+	107260351	107260800	-3446
chr04	Dctn3	BC061120	41911814	-	52384447	52385596	294
chr04	Dnajc6	BC060734	101048525	-	52377441	52380182	-6797
chr04	E130114P18Rik	NM_177023	97270066	-	107607554	107608103	-6634
chr04	Edn2	NM_007902	119659067	+	114508255	114509104	880
chr04	Efhd2	NM_025994	141146996	+	34638266	34638815	1837
chr04	Eif2c1	NM_153403	125970725	+	108727602	108728051	1578
chr04	Epb4.1	NM_183428	131344173	+	61044356	61045128	1521
chr04	Errfi1	BC057646	149697718	+	61088986	61089835	-4720
chr04	Foxd2	NM_008593	114406805	+	61052230	61053584	-6461
chr04	Foxo6	BC086628	119784984	-	5899992	5900341	-2984
chr04	Frem1	AB160986	82523398	-	5962753	5963102	464
chr04	Ftl1	BC106145	125006417	-	19580559	19581708	-5772
chr04	Gabbr2	XM_143750	47012814	-	123037686	123038521	-5288
chr04	Glipr2	BC031750	43978801	+	107795384	107795833	1669
chr04	Gm853	NM_001034872	129724599	-	70504751	70505600	-1467
chr04	Hpca	NM_010471	128621062	-	98034726	98035652	0
chr04	Hpca	BC049607	128623572	-	29901784	29902433	-3576
chr04	Htr1d	NM_008309	135695599	+	9379671	9380820	-3278
chr04	Ifnz	AB024521	88245064	+	92908690	92909039	0
chr04	Ifnz	AB024521	88247992	+	92918174	92919123	-50
chr04	Ifnz	AB024521	88250920	-	95987226	95987775	-50
chr04	Ifnz	NM_197889	88253361	-	124829382	124830158	0
chr04	Ifnz	AB024521	88256779	+	43527060	43527945	-50
chr04	Ifnz	AB024521	88262620	-	8578669	8579418	-50
chr04	Ifnz	AB024521	88265557	-	101007252	101008201	0
chr04	Ifnz	AB024521	88268467	-	115623128	115623477	0
chr04	Ifnz	AB024521	88271390	+	17232215	17232764	-50
chr04	Ifnz	AB024521	88274324	+	93567587	93568419	0
chr04	Il11ra1	BC057664	41950890	-	79656582	79657331	287
chr04	Laptm5	BC055057	130185418	-	66420022	66420571	1728
chr04	LOC433706	XM_485381	55271818	-	30028531	30028980	0
chr04	LOC433762	NM_001012326	132368517	-	50515593	50517242	-4726
chr04	LOC545645	XM_620066	88231259	-	101091027	101091376	0
chr04	LOC545646	XM_620067	88244479	+	23436620	23437703	-1049
chr04	LOC545674	XM_620095	117907121	+	45015177	45016471	1157
chr04	LOC546842	XM_621635	114834765	+	4841959	4842308	-4141
chr04	LOC622635	XM_887074	8589364	+	97692811	97693160	-4332
chr04	LOC627009	XM_891640	143644620	-	42588825	42589875	-2264
chr04	LOC635169	XM_989799	127473060	-	41979284	41980297	251
chr04	LOC665011	XM_973993	132312177	-	42775459	42776209	-5025
chr04	LOC665668	XM_978563	106932997	+	42035535	42036279	-5267
chr04	LOC665814	XM_979662	42235940	+	42302169	42303014	0
chr04	LOC665898	XM_980174	42340484	+	42653546	42654391	2837
chr04	LOC665993	XM_980773	42813745	-	42801009	42801458	-313
chr04	LOC666048	XM_981216	113904619	-	41956889	41957611	-4511
chr04	LOC666464	XM_984031	3127677	-	83464296	83465045	85
chr04	LOC666513	XM_984338	3444985	-	83351963	83352415	-6467
chr04	LOC666586	XM_984767	3905419	-	83411226	83411575	-5315
chr04	LOC666920	XM_987017	54966959	+	47059307	47059756	-6804
chr04	LOC666927	XM_987049	121119738	+	40879847	40880367	-1685
chr04	LOC667063	XM_001001194	120086403	+	78393460	78394212	0
chr04	LOC667666	XM_001002453	145597253	-	126204801	126205877	162
chr04	LOC667666	XM_001002471	145611737	+	44685465	44686314	1500
chr04	Macf1	AK089453	123066976	+	114706064	114706713	0
chr04	Macf1	XM_884922	123186492	-	10867366	10868015	2051
chr04	Marcksl1	BC006757	129015956	+	128314256	128315305	1215
chr04	Med18	NM_026039	131735922	-	120859268	120860330	-5648
chr04	Med8	NM_020000	117907311	-	125458574	125459423	6120
chr04	Megf6	XM_001004037	153081318	-	148136030	148136712	876
chr04	Mxra8	BC026438	154683557	-	120419570	120420219	-1379
chr04	N/A	AK051661	32572345	-	40568931	40569680	-1291
chr04	N/A	AK144774	88228810	+	78671731	78672803	-621
chr04	N/A	AK089333	98764688	-	66661988	66662737	193
chr04	N/A	AY512949	104026332	-	66667171	66667620	-4382
chr04	N/A	BC086615	117381087	+	109489685	109490436	3034
chr04	N/A	AK160260	124071492	+	106983908	106984357	-3540
chr04	N/A	AK140029	153179926	+	74786429	74787204	-325
chr04	N28178	BC057092	42938350	-	154066796	154067245	1178
chr04	Nfia	D90173	97073883	+	115200605	115200954	0
chr04	Nppa	NM_008725	146844545	-	61158868	61159117	-855
chr04	Nr4a3	NM_015743	48072347	+	17130567	17131116	-621
chr04	Olfr1341	NM_146853	118207340	+	101251699	101252858	-4977
chr04	Olfr157	NM_019475	43857617	-	86016135	86017684	940
chr04	Pax5	NM_008782	44731540	+	107735279	107737197	1551
chr04	Pax7	NM_011039	139105044	+	107621248	107622346	-4721
chr04	Pde4b	AK171700	102068459	-	71434449	71435398	1553
chr04	Phc2	BC057571	128191098	-	31297184	31297933	26
chr04	Pla2g2c	NM_008868	137997816	-	32997369	32998018	3089
chr04	Pla2g2f	NM_012045	138029663	+	128821670	128823119	-2233
chr04	Ppie	BC045154	122642239	+	151226904	151227253	770
chr04	Ppih	AK008394	118818431	+	28848820	28849469	-3405
chr04	Prkcz	NM_001039079	154189572	-	99857296	99858245	1145
chr04	Rere	XM_204015	149250139	-	99598528	99599077	-1342
chr04	Rgs3	AF350047	62106049	-	73461455	73461804	-6686
chr04	Rprc1	BC019977	125742415	+	54203171	54203821	1007
chr04	Rps6	BC010604	86328584	-	73384336	73384785	1051
chr04	Rragd	NM_027491	33324444	+	65089846	65090895	-3788
chr04	Rusc2	AK053542	43422337	-	180966985	180967434	-6250
chr04	Sgip1	AK014022	102258396	-	69609540	69610089	1840
chr04	Sh2d5	XM_357399	137522433	+	92406035	92407184	-3343
chr04	Shb	AK145414	45513942	-	54365024	54365573	0
chr04	Ski	NM_011385	154066320	+	67466077	67466894	0
chr04	Slc2a1	NM_011400	118606699	+	109791154	109792444	-5524
chr04	Slc44a1	NM_133891	53461756	-	112117236	112119385	-214
chr04	Spsb1	NM_029035	148798806	-	144918062	144918411	1865
chr04	Tdrd7	BC029689	46008561	+	31342571	31343864	-62
chr04	Tesk2	BC029766	116218908	+	18689108	18689557	1437
chr04	Tle1	AK052961	71685453	-	23411619	23412368	751
chr04	Tlr4	NM_021297	66314171	+	122996614	122997263	1082
chr04	Tmem57	BC054769	134125314	+	92388535	92389767	-3073
chr04	Tmod1	NM_021883	46082065	-	114868399	114869443	-6441
chr04	Tnc	AK085667	63533293	+	14891289	14891938	699
chr04	Tnfrsf4	NM_011659	154857494	-	77375922	77377031	29
chr04	Tnfrsf8	NM_009401	144581834	+	126055174	126055723	-5149
chr04	Trim32	NM_053084	65091378	+	64917104	64917953	-2502
chr04	Txlna	NM_001005506	129142944	-	54895932	54896281	-3486
chr04	Vcp	BC049114	43021555	+	54924916	54926065	-1851
chr04	Zdhhc21	NM_026647	82330738	-	85674160	85674709	-7288
chr04	Zfp292	AF017806	35000443	-	85727982	85729331	-102
chr05	0910001L09Rik	XM_132434	138485518	+	53890627	53891176	2327
chr05	1700007G11Rik	NM_001024614	98569605	+	53892526	53892975	1054
chr05	1700041E20Rik	XM_131990	30822417	-	84783364	84784713	-1708
chr05	1700123K08Rik	NM_029693	138794482	-	25077069	25077718	115
chr05	2210016L21Rik	BC031162	115203200	-	5099781	5100130	-6354
chr05	2310003L06Rik	XM_144408	89044019	+	36417966	36419115	-4007
chr05	2310079F23Rik	NM_030208	35891921	-	41881184	41882033	-2579
chr05	4921521K07Rik	NM_027599	107671850	-	12362673	12364122	2117
chr05	4930421P07Rik	XM_979558	38864132	+	113466993	113467564	-6785
chr05	4930430O22Rik	AK019590	115697603	+	33651303	33652584	-1933
chr05	4930588N13Rik	XM_994019	149708097	+	94747866	94748748	2130
chr05	5730467H21Rik	NM_175270	94120155	-	11308634	11309283	2551
chr05	6430598A04Rik	NM_175521	137969786	-	76173389	76174140	622
chr05	6530401C20Rik	NM_173405	140976600	+	24150239	24150888	1345
chr05	9030227G01Rik	NM_177136	73447574	-	30412950	30413784	0
chr05	9430057O19Rik	AK034894	31165937	-	62338097	62339701	854
chr05	A230097K15Rik	BC096769	101086597	+	152448728	152449177	-1602
chr05	Aacs	BC026817	125765353	-	123548191	123548641	735
chr05	Ache	BC046327	137519717	-	83425767	83426516	0
chr05	Actb	NM_007393	143171864	-	7281860	7282509	-1200
chr05	AI428795	BC046779	111464222	+	30519708	30520157	-2048
chr05	AI461788	AK030894	100738875	-	37266988	37268210	2586
chr05	Alb1	NM_009654	91536100	-	57408736	57409185	-3596
chr05	Anxa3	AK169423	97033805	+	97441152	97441841	1142
chr05	Aprin	BC096539	150984791	+	97424200	97424549	-5544
chr05	Atp10d	NM_153389	72482477	+	126002237	126002686	-702
chr05	Baiap2l1	NM_025833	144611639	+	113248940	113250089	-1976
chr05	BC023744	NM_001033311	117580347	+	3329926	3330375	-5403
chr05	Bcdin3	NM_144913	138015961	-	107419124	107420015	2628
chr05	C1qtnf7	BC090967	43803835	-	131995530	131996355	347
chr05	Camkk2	AK160407	123039942	-	35848829	35849878	1421
chr05	Clock	NM_007715	77379323	+	56751505	56752454	2292
chr05	Cpz	NM_153107	35842396	+	122874800	122876089	-6433
chr05	Crybb3	BC031442	113320956	+	73419432	73420181	-6370
chr05	Cutl2	NM_007804	122308442	+	93229050	93230086	-3253
chr05	Cxcl5	NM_009141	91834577	-	84619855	84620504	-999
chr05	D830046C22Rik	NM_177097	139631338	+	50505863	50506656	-475
chr05	Dpp6	BC085154	27235564	-	77541040	77541489	2220
chr05	Dtx1	BC053055	120971121	-	113327326	113328407	1444
chr05	Emilin1	BC005481	31190366	-	22726632	22727381	1648
chr05	Ephb4	BC090839	137580119	-	107886358	107886907	765
chr05	Evc	NM_021292	37625110	-	54092403	54093052	3640
chr05	Fbxw8	AK015338	118326389	+	127975171	127976120	-1408
chr05	Fosl2	BC065131	32413114	+	56664980	56665997	2042
chr05	Foxk1	AK155443	142710057	+	137546335	137547791	0
chr05	Fzd9	XM_284144	135535674	-	48715776	48716226	1956
chr05	Gal3st4	NM_001033416	138502542	-	132858366	132858615	1370
chr05	Galnt9	AK032568	110784656	+	24281394	24283101	1422
chr05	Galnt9	NM_198306	110855786	-	142203323	142205252	-5552
chr05	Gdpd3	BC002172	145520429	+	95584211	95586362	1100
chr05	Gpr12	NM_008151	146894753	-	18468536	18469156	778
chr05	Gpr133	AK153762	129411457	-	18381712	18383089	-4044
chr05	Gpr146	NM_001038703	139643543	-	4263523	4264975	1676
chr05	Gpr30	NM_029771	139676820	-	46396207	46397378	0
chr05	Hs3st1	BC009133	39932842	-	7311451	7312400	2451
chr05	Ift81	NM_009879	122875135	-	122311695	122312344	-3947
chr05	Jakmip1	NM_178394	37339164	-	56303127	56304539	-2839
chr05	Kcnh2	NM_013569	23861669	+	91832829	91833578	0
chr05	Kctd8	AK082563	69620697	+	35947791	35947940	1672
chr05	Klf3	NM_008453	65082657	+	35981996	35983892	2104
chr05	Klhl5	BC026739	65435204	-	108329393	108330110	1579
chr05	Klhl8	NM_178741	104151531	-	76480304	76481453	2113
chr05	Ksr2	NM_001034873	117675029	-	84559959	84560608	2174
chr05	Lap3	NM_024434	45781671	-	82205316	82206265	1446
chr05	Lnx2	NM_080795	147386878	-	82623919	82624610	1077
chr05	LOC384179	XM_357471	44232751	-	18431376	18431725	-4090
chr05	LOC433961	XM_485697	146464744	-	118729488	118729937	43
chr05	LOC433968	XM_485703	149937316	-	113526092	113527141	1097
chr05	LOC619945	NM_001037908	75230890	+	12303159	12304106	-7251
chr05	LOC620551	XM_884945	76573629	+	58243024	58243691	-55
chr05	LOC620639	XM_885033	76917767	-	97539273	97539622	-1065
chr05	LOC622306	XM_886734	146474978	+	68355559	68356108	71
chr05	LOC622719	XM_889891	95011958	+	46673491	46674700	0
chr05	LOC622731	XM_889897	95842879	-	27811504	27811953	-55
chr05	LOC622744	XM_889906	95153406	+	125638133	125639779	-1268
chr05	LOC624049	XM_888575	95520763	+	84520981	84521730	-55
chr05	LOC624224	XM_888750	45742058	+	38033469	38034118	-167
chr05	LOC624831	XM_898489	109885140	-	58009277	58009826	39
chr05	LOC634650	XM_986052	105586786	+	87067921	87068270	-6515
chr05	LOC665031	XM_974068	77106633	-	22303782	22304631	-55
chr05	LOC665607	XM_978123	124508208	-	88258441	88258890	0
chr05	LOC666169	XM_982113	95665828	+	139630514	139630863	-7551
chr05	LOC666209	XM_982325	95984123	-	114762610	114763359	-1459
chr05	LOC666266	XM_982666	97161573	+	47914944	47915593	936
chr05	LOC667050	XM_987955	145857169	+	77422112	77422561	1362
chr05	Lrch4	BC012525	137858970	-	49027620	49028169	1789
chr05	Mobkl1a	BC104402	89795536	+	104006179	104006558	266
chr05	Mxd4	AK134169	34504577	+	103120077	103120526	-6804
chr05	N/A	BC098186	64557049	+	6335348	6336742	2113
chr05	N/A	AK165889	108608537	+	35445366	35446815	-4930
chr05	N/A	NM_146163	114617813	+	35516421	35516970	1048
chr05	N/A	AK135566	124281644	-	132249861	132250210	435
chr05	N/A	AK044714	136142722	-	175175312	175176361	-1547
chr05	Ncor2	AK158191	125344967	+	26986905	26987954	-7194
chr05	Ncor2	AF113001	125413879	+	164179003	164179452	-6399
chr05	Nkx1-1	XM_144267	33750947	+	83137246	83138296	-2692
chr05	Oas1c	BC108955	121069408	-	41910771	41911520	-341
chr05	Oas1e	BC108956	121056143	-	91043437	91044159	-4136
chr05	Oas1h	NM_145228	121122038	-	44577097	44577471	-6254
chr05	Oas2	AB067535	121010470	-	105821925	105822374	-2200
chr05	Pitpnm2	NM_011256	124477036	-	85056834	85057783	-1588
chr05	Pptc7	BC068149	122545014	+	173169600	173170149	-2728
chr05	Pscd3	AK220565	143878085	+	22970676	22971725	-3760
chr05	Pxn	AK172391	115767806	+	22990482	22991531	936
chr05	Rasal1	NM_013832	120909438	+	22649892	22650341	-4801
chr05	Rasl11b	AK004534	74479587	+	22788273	22789122	525
chr05	Rgs12	BC040396	35266307	-	184124380	184125728	1147
chr05	Rufy3	BC017648	89658684	-	56763341	56764205	2000
chr05	Sfrs8	NM_001035259	129815938	-	39484520	39485340	-5903
chr05	Slc4a4	NM_018760	90009307	+	103256322	103256671	2411
chr05	Smurf1	NM_001038627	145219357	+	75332844	75334105	1651
chr05	Stard13	NM_146258	151458573	-	77383892	77385034	-621
chr05	Stk32b	BC056396	38005388	-	91142583	91143464	-3627
chr05	Tbc1d14	BC086316	36898884	-	75749453	75749898	0
chr05	Usp46	BC039916	74350099	-	50444987	50445836	2137
chr05	Vps37b	NM_177876	124292878	-	50416370	50416920	2137
chr05	Wasf3	NM_145155	146689239	+	70466307	70467956	-174
chr05	Zfp664	XM_355639	125173929	+	70422044	70422893	-90
chr06	1110007F12Rik	BC020080	34802678	+	156384616	156384965	0
chr06	1190003M12Rik	XM_355795	87354488	-	15084303	15084552	-483
chr06	1700012A03Rik	BC087908	31980464	+	71324383	71324932	1483
chr06	1700034J05Rik	XM_886330	146911584	-	30097047	30097896	-3417
chr06	1810033M07Rik	BC104407	136886364	-	65984822	65985713	79
chr06	4631427C17Rik	AK134919	29718537	+	19701383	19702133	-5289
chr06	4631427C17Rik	AK053527	29809642	+	101041179	101041728	-45
chr06	4921511K06Rik	BC006583	29349598	-	79604363	79604812	-4880
chr06	4933425B16Rik	XM_132881	129351196	-	79598200	79599042	0
chr06	8430419L09Rik	NM_028982	135163744	+	3885684	3886333	1209
chr06	9130019P16Rik	NM_198118	54359799	-	34415288	34415977	-2307
chr06	9430071P14Rik	BC058741	37976587	-	120840096	120841245	0
chr06	9830102E05Rik	NM_177787	138037394	-	120746444	120746793	0
chr06	A430107O13Rik	XM_485730	21935910	-	120726465	120726814	-779
chr06	Add2	NM_013458	86043717	-	120872046	120873295	-6577
chr06	AK190093	BC096042	125130918	+	170422490	170423075	2251
chr06	Arhgap25	AK037710	87498631	+	126071433	126071582	0
chr06	Asb15	AK079418	24506081	-	84384782	84385397	-4267
chr06	Atg7	NM_028835	114608743	+	27237784	27238533	-7166
chr06	Atp2b2	AK054112	113900433	-	65815400	65817526	-5797
chr06	B430006D22Rik	AK046543	83407336	+	138938930	138940079	-7249
chr06	BC022713	BC022713	51262089	+	97073689	97074138	879
chr06	BQ952480	XM_620310	54411060	-	120968663	120969677	-2101
chr06	C130034I18Rik	BC089490	97025834	-	126601327	126602176	1251
chr06	C130092O11Rik	BC107398	61110115	-	12565599	12566448	-5603
chr06	C330016K18Rik	XM_888058	83171115	-	26239328	26239577	-3117
chr06	Cald1	BC019435	34639636	+	185741395	185742544	-821
chr06	Cav2	BC023095	17231340	+	127019999	127020848	875
chr06	Cd9	NM_007657	125460374	-	174471006	174471955	951
chr06	Chchd3	BC021941	32990362	-	101798568	101799592	-7007
chr06	Chn2	NM_023543	54202398	+	53583508	53585157	773
chr06	Cml3	BC092089	85674212	+	84531332	84531681	0
chr06	Cml3	BC092089	85728134	-	6416627	6417769	0
chr06	Cpa4	NM_027926	30518385	+	24738707	24739356	1323
chr06	Cpne9	AK044080	113248203	+	63795178	63796645	737
chr06	Cttnbp2	XM_898153	18381245	-	97276700	97277562	-467
chr06	Cttnbp2	XM_289703	18464869	-	40363165	40364150	-3667
chr06	Cyp26b1	BC059246	84559566	-	128729545	128729894	-393
chr06	D630002J15Rik	XM_885435	38038862	-	42701367	42702516	-4744
chr06	D6Ertd527e	XM_489144	87070381	+	42979557	42980706	-2111
chr06	D6Wsu176e	NM_138587	22306082	+	50773017	50773966	1451
chr06	Dctn1	BC066061	83131608	-	88988160	88989509	5638
chr06	Dennd2a	BC057310	39487320	+	51418722	51420471	1980
chr06	E330009J07Rik	AK147402	40365732	+	119659947	119660647	1582
chr06	Emx1	NM_010131	85153588	-	78264367	78266016	-2060
chr06	Eno2	NM_013509	124735128	-	181085835	181088084	5428
chr06	Fgd5	AK220153	91944381	+	80580776	80581325	975
chr06	Flnc	XM_898823	29383162	-	56955683	56956571	-1358
chr06	Foxp1	AK031837	98969143	-	141144596	141145159	2226
chr06	Foxp1	AK077062	98993655	-	89363874	89364773	-1746
chr06	Foxp1	NM_053202	99128481	-	62564679	62565936	-1947
chr06	Frmd4b	AK129262	97424721	+	26397707	26398756	0
chr06	Gata2	BC107009	88164400	-	55130783	55131959	1549
chr06	Gimap5	NM_175035	48675782	-	55123017	55124066	0
chr06	Gimap6	BC028779	48637782	+	34989109	34989814	1851
chr06	Gpr85	BC026975	13787241	-	78789802	78790351	322
chr06	Grin2b	NM_008171	136009994	-	125968598	125969147	-1892
chr06	Il17ra	BC060219	120448270	-	73014061	73014410	987
chr06	Kcna5	L22218	126501056	-	92746868	92747911	-1780
chr06	Kcna6	BC048782	126705770	+	20191398	20192439	1951
chr06	Kcna6	BC054804	126705813	-	165009559	165011008	-6393
chr06	LOC434008	NM_001004182	40039859	-	86218453	86218902	-7301
chr06	LOC545861	NM_001034902	85091752	+	129518705	129519054	-1687
chr06	LOC619724	XM_895409	109461214	+	109336232	109337253	-7170
chr06	LOC665885	XM_980105	47597682	-	5049956	5050705	0
chr06	LOC665899	XM_980178	47606328	+	31192014	31192263	0
chr06	Mest	NM_008590	30688072	+	108865065	108865414	-1061
chr06	Mest	BC006639	30688076	-	10225896	10226345	786
chr06	Mgll	NM_011844	88690468	+	57039782	57040599	1873
chr06	N/A	AK144571	84389496	+	85150579	85151528	-4071
chr06	Nap1l5	BC046332	58836654	-	124729151	124729700	-630
chr06	Neurod6	BC087831	55610634	-	129324381	129325264	1412
chr06	Neurod6	NM_009717	55610647	-	54752730	54753879	-506
chr06	Ninj2	NM_016718	120058968	-	43567108	43568078	0
chr06	Nt5c3	BC038029	56831446	+	43540633	43541182	-5293
chr06	Osbpl3	NM_027881	50312423	+	48487121	48487670	-3019
chr06	Pde1c	NM_001025568	56291889	+	68291714	68292063	1938
chr06	Pdzrn3	NM_018884	101343995	+	86664005	86664749	-7357
chr06	Plxna1	NM_008881	89328239	-	131342003	131342652	915
chr06	Pon1	BC012706	5143808	+	25123925	25124474	0
chr06	Rab7	BC086793	88010827	-	34135053	34135876	938
chr06	Rasgef1a	AK158756	117976995	-	69359827	69361022	782
chr06	Rpl32	BC046339	115774331	+	21116545	21117094	1134
chr06	Rybp	BC080287	100252904	+	137580884	137582033	-1333
chr06	Slc25a18	XM_110620	120739196	-	77903507	77904006	633
chr06	Slc6a1	BC059080	114248378	+	32380073	32380649	914
chr06	Srgap3	NM_153070	112685518	-	95566030	95566479	-5110
chr06	Srgap3	NM_080448	112795398	-	44242809	44243358	-3866
chr06	Tas2r104	NM_207011	131651437	+	149692411	149692998	531
chr06	Tas2r118	NM_207022	23920062	+	32492747	32494724	2451
chr06	Tatdn2	NM_001033463	113663275	+	32386890	32388642	-6265
chr06	Tmem139	NM_175408	42191565	-	37621021	37621470	-1264
chr06	Trh	AK010666	92210152	-	91439534	91439963	-2739
chr06	Tspan12	NM_173007	21802516	+	121710975	121712133	-3313
chr06	V1rb7	NM_053228	89679843	+	13021855	13022504	-3487
chr06	Wdr54	BC083332	83122011	+	13029386	13029735	4271
chr07	0610012D14Rik	NM_026690	44333476	+	20232773	20233544	-833
chr07	0610042E07Rik	BC046756	4469238	+	172082225	172082574	140
chr07	1190003J15Rik	BC051545	140686656	-	78000071	78000853	1847
chr07	1500012K07Rik	XM_897515	75182208	+	57473579	57474128	-1680
chr07	1810010M01Rik	NM_026918	126843125	-	10166329	10167278	-2768
chr07	2210412E05Rik	XM_355890	43331152	-	99359019	99359745	0
chr07	2610014I16Rik	XM_984482	15430534	-	120637191	120638270	1265
chr07	2610511M17Rik	AK172968	29227299	-	102231734	102232716	5519
chr07	2700050L05Rik	BC046235	133490287	+	25544519	25545168	-5282
chr07	2810047C21Rik	BC071238	7960019	+	46395335	46395884	0
chr07	2810047C21Rik	BC071238	8751820	+	72118314	72119147	0
chr07	2900057K09Rik	BC062943	99798835	-	36901449	36902398	466
chr07	3200002M19Rik	BC006736	101755145	+	32536182	32536699	1514
chr07	4632411J06Rik	NM_175279	112745142	+	50437342	50438554	1801
chr07	4930533L02Rik	AK015957	125109506	+	118324632	118324981	-3579
chr07	4930544L04Rik	AK133210	135234677	+	22835845	22836556	-2991
chr07	4933403G17Rik	AK016633	25107469	+	91945356	91945806	-3473
chr07	5730507A09Rik	NM_183087	64652602	+	93473220	93473769	-4222
chr07	5830411N06Rik	NM_175533	140098620	+	119831778	119832827	1792
chr07	6330444E15Rik	NM_001002767	29287634	-	28669978	28671127	-1433
chr07	6430531B16Rik	AK164921	139830043	-	33044618	33045867	0
chr07	Abca15	BC089470	120119818	-	45483830	45484779	-5313
chr07	Adam8	BC025584	139843855	+	144641679	144642628	-3359
chr07	AI854517	XM_979851	79372592	-	9952786	9953235	-785
chr07	Alpk3	NM_054085	80931112	+	25207835	25208531	490
chr07	Ankrd27	BC065093	35295036	-	79765635	79766360	2744
chr07	Arhgap17	BC003259	123160983	-	79746264	79746889	1351
chr07	Arhgef17	XM_992030	100804048	-	32295513	32296962	1551
chr07	Arntl	NM_007489	112998645	+	29381555	29381804	-4224
chr07	Atp2a1	NM_007504	126254221	+	176318737	176319506	-2485
chr07	B230206H07Rik	NM_177280	141216430	+	97714590	97714902	0
chr07	BC023179	NM_145577	6814040	+	135853378	135855227	0
chr07	Bccip	BC048465	133547683	-	30961357	30961506	5943
chr07	Bnc1	NM_007562	81865759	-	7640548	7641153	-7022
chr07	Calcb	NM_054084	114509785	-	27899727	27900376	-681
chr07	Capn5	BC014767	98037526	-	100282660	100283009	1874
chr07	Capns1	NM_009795	29903784	-	101742148	101742817	1351
chr07	Cd19	NM_009844	126205984	-	101717192	101717741	107
chr07	Ceacam11	NM_023289	17130645	-	18474902	18475551	0
chr07	Centd2	NM_001040112	101251942	+	32415156	32415605	0
chr07	Cnfn	XM_485890	25077874	-	114413266	114414556	156
chr07	Cpxm2	NM_018867	131993082	+	31635881	31637030	-2448
chr07	Csrp3	NM_013808	48711672	-	142709821	142710270	-4104
chr07	Ctbp2	BC017520	132853833	-	119787968	119788217	-4533
chr07	Ctsd	BC054758	142197290	-	99130428	99131177	-6033
chr07	D430042O09Rik	BC030902	125641525	-	98995401	98995951	-1746
chr07	Dpysl4	AK145638	138940566	-	98966143	98966917	0
chr07	E030018B13Rik	XM_973294	63795806	-	34959124	34959878	0
chr07	Fgf21	NM_020013	45483532	-	32519761	32520276	0
chr07	Fgf3	NM_008007	144648097	+	17674740	17675889	-5469
chr07	Folr1	NM_008034	101744504	-	82522000	82522934	1687
chr07	Folr2	BC022108	101719138	-	97424387	97424936	1397
chr07	Fosb	NM_008036	18468273	+	71786100	71786949	-6629
chr07	Ftl1	NM_010240	45327877	+	52609985	52610334	4
chr07	Fxyd1	BC024671	30763567	+	10051309	10051958	515
chr07	Fxyd3	BC002039	30785407	+	125000496	125000645	1756
chr07	Fxyd5	BC031112	30750860	-	45325528	45327873	485
chr07	Gdpd5	BC082585	99255631	+	74872492	74873241	1598
chr07	Gga2	NM_028758	121812315	-	30762803	30763052	1323
chr07	Gipr	XM_895699	18322093	-	30782956	30783651	-318
chr07	Gm489	NM_001024703	72180108	-	30750226	30750375	2082
chr07	Gm581	XM_149934	45049211	+	45122353	45122702	3737
chr07	Gpi1	BC088995	33939003	+	39141748	39142397	2251
chr07	Gramd1a	NM_027898	30852547	+	39061944	39062293	-1522
chr07	Grik5	NM_008168	24781058	+	59424911	59425660	-1670
chr07	Gvin1	BC030868	105872797	+	59429199	59429948	-939
chr07	H19	AK145379	142387504	-	135533269	135533718	-2359
chr07	Hbb-bh1	NM_008219	103716983	-	31377100	31378129	0
chr07	Hif3a	AF416641	16220906	+	47921350	47922599	1027
chr07	Hs3st2	XM_901598	121182678	+	69016023	69016672	-4321
chr07	Htra1	AK167667	130734636	-	47018102	47018934	0
chr07	Ifitm3	NM_025378	140862064	+	84714317	84714814	0
chr07	Igf1r	NM_010513	67826371	-	33478649	33479498	1569
chr07	Igf2	NM_010514	142468879	+	59349171	59349820	-5337
chr07	Il18bp	AF110802	101892511	+	70362427	70363094	-430
chr07	Inpp5a	NM_183144	139240429	+	51854638	51855487	3732
chr07	Kcne3	NM_020574	100052779	-	138500323	138501172	-2588
chr07	Kcnj11	NM_010602	45968279	-	73617911	73618560	2090
chr07	Kcnn4	NM_008433	24079022	+	127179082	127180231	0
chr07	Klk1b22	BC106155	43980720	+	110849885	110850234	-2742
chr07	Krtdap	AK131606	30496664	+	110786078	110786927	-1615
chr07	LOC232875	NM_001017955	11671295	+	120037738	120038811	-3257
chr07	LOC270335	XM_194527	48000453	+	8964159	8964708	0
chr07	LOC434179	NM_001008427	42465871	+	67397177	67397726	0
chr07	LOC434228	XM_001001457	113497331	+	67466253	67466702	983
chr07	LOC545929	NM_001034904	20890100	+	88165949	88166698	-4211
chr07	LOC545929	AK139650	21287039	-	180266079	180267328	-3917
chr07	LOC546020	XM_975685	141616642	-	122308180	122309361	-2669
chr07	LOC626593	XM_893854	43081960	+	89281745	89282750	0
chr07	LOC628359	XM_893095	41346819	-	35878109	35878658	1384
chr07	LOC628475	XM_993201	19970194	+	73251734	73251983	-3915
chr07	LOC628664	XM_902140	22993418	-	73562751	73563664	-4046
chr07	LOC637776	XM_913547	42365698	+	145521529	145521878	0
chr07	LOC664887	XM_973273	3877219	+	99257229	99258278	-3948
chr07	LOC668122	XM_994410	105982154	+	69620244	69620896	0
chr07	LOC668175	XM_001002407	27650829	-	130731523	130732220	89
chr07	LOC668241	XM_001000229	29435452	-	121809415	121810992	0
chr07	LOC668449	XM_001001512	113973478	-	35280425	35280974	531
chr07	LOC668620	XM_001002654	42950733	+	75032770	75033923	0
chr07	Lsp1	NM_019391	142281232	+	48675640	48676289	-1277
chr07	Mag	BC101944	30623068	-	48635482	48635931	32
chr07	Mapk1ip1	NM_027115	138684600	-	152107661	152108690	2560
chr07	Mapk3	BC029712	126550779	-	18322411	18323060	3114
chr07	Med25	NM_029365	44760409	-	58991368	58991925	2837
chr07	Mki67	BC053453	135534514	-	113708010	113710359	-3037
chr07	Mrpl23	NM_011288	142342506	-	56088997	56089446	-6559
chr07	Mrvi1	NM_010826	110737368	-	120884382	120884731	-3813
chr07	Mtag2	BC107317	45235274	+	43980470	43981051	851
chr07	N/A	BC006942	78452342	-	95328865	95329234	5898
chr07	N/A	AK133282	137073025	-	93741039	93741388	-3751
chr07	N/A	AK155289	139368055	+	6877151	6877800	1622
chr07	Nalp4c	AY596194	5648247	-	29903137	29903723	-2164
chr07	Nkx1-2	NM_009123	132437980	-	59201025	59201474	-2381
chr07	Olfr1349	NM_207136	6119512	-	67718262	67718932	-3819
chr07	Olfr518	NM_146306	108672781	-	72177108	72178026	33
chr07	Olfr631	NM_146959	103788882	-	45044573	45045474	-1690
chr07	Olfr649	NM_147055	104064026	-	110765291	110766040	-1079
chr07	Olfr683	NM_147045	105018130	-	181523883	181525031	2651
chr07	Olfr690	NM_020290	105204029	+	94447456	94448105	-89
chr07	Olfr691	NM_147061	105211535	+	157606686	157607635	-2138
chr07	Olfr710	NM_146601	106741961	-	37867082	37867431	0
chr07	Olfr78	NM_130866	102633216	+	100200503	100201920	0
chr07	Osbpl5	BC079872	143549731	-	182353702	182354624	1251
chr07	Otud7	NM_130880	63323721	-	129726066	129726725	-830
chr07	p	NM_021879	56107789	-	66339321	66340801	2318
chr07	P4ha3	NM_177161	100159602	+	53600103	53600852	2624
chr07	Pde2a	AK159012	101295730	+	47991945	47992494	256
chr07	Pde2a	AK158888	101326107	+	109173073	109173738	976
chr07	Pde8a	NM_008803	81087250	+	67252415	67252871	-4604
chr07	Peg3	BC072661	6334493	+	173938218	173938567	1408
chr07	Pglyrp1	BC005582	18043201	+	173933364	173936186	-2316
chr07	Phca	NM_025408	98184719	+	173928057	173932010	-2448
chr07	Phox2a	NM_008887	101692310	+	108220991	108221740	600
chr07	Phxr5	NM_008836	109638211	-	80404623	80404772	-3991
chr07	Plekha7	NM_172743	115980990	+	95658955	95660104	-824
chr07	Plk1	NM_011121	121950640	+	87804158	87804900	1361
chr07	Prmt3	BC050775	49646399	-	55156522	55157471	1043
chr07	Psg19	NM_011964	17957032	+	88124873	88125422	-2335
chr07	Psg25	NM_054060	17690749	-	33936003	33936752	-2521
chr07	Rbbp6	BC052528	122791432	+	24949881	24951049	795
chr07	Rgma	BC023870	73264739	+	42824928	42825777	2308
chr07	Rps9	BC031746	3307137	-	146893426	146893975	707
chr07	Rras	BC110562	44886054	+	129406964	129407413	1668
chr07	Rshl1	NM_031255	18213215	+	139645219	139645568	-3732
chr07	Scnn1g	BC021338	121525626	-	62692286	62692935	-6076
chr07	Serpinh1	NM_009825	99227179	-	42704925	42705574	0
chr07	Sfrs16	AF325456	18747189	+	167136620	167137269	-1601
chr07	Shank2	XM_001005036	143840653	+	6376714	6377777	1158
chr07	Shank2	XM_901320	144093774	+	139675754	139677373	-5540
chr07	Sigirr	BC010806	140946227	-	136983172	136984121	-598
chr07	Siglecf	AY210401	43219467	+	97873952	97874618	1487
chr07	Slc22a18	BC003734	143283210	-	40763305	40763954	0
chr07	Slc6a5	AY147186	49778168	-	101286921	101287878	-7128
chr07	Slc7a9	BC010746	35157873	-	13786070	13786919	-870
chr07	Smpd1	BC034515	105428254	-	59289222	59290771	2139
chr07	Snurf	NM_033174	59884074	+	114683731	114684290	0
chr07	Spred3	NM_182927	28877407	+	76523457	76524206	984
chr07	Strn4	NM_133789	15974410	+	108198633	108199382	-5534
chr07	Sult1a1	NM_133670	126467505	-	30854069	30854418	0
chr07	Syce1	AK016694	140639173	+	101054471	101054920	-5637
chr07	Syt5	NM_016908	4149654	+	25156067	25157015	0
chr07	Tacc2	AK165603	130483915	+	33646921	33647570	998
chr07	Thrsp	NM_009381	97292702	-	42693450	42693999	-6252
chr07	Tm2d3	BC024620	65572413	-	24782728	24783177	1043
chr07	Tm6sf1	BC023123	81732643	-	9903311	9905377	683
chr07	Tmc4	NM_181820	3280599	-	136011886	136012935	-6510
chr07	Trim3	BC034263	105507331	+	119224722	119224971	-1113
chr07	Trim66	NM_181853	109284915	+	66001366	66001777	965
chr07	Tyrobp	BC056450	30122547	-	104867537	104868388	-143
chr07	Ube2s	BC083323	4415409	+	98481726	98482375	1612
chr07	Usp31	AK122466	121440187	-	155286186	155287117	-2206
chr07	Zfp108	BC100339	23963799	-	4036001	4037339	0
chr07	Zfp446	AK138378	11879698	-	4040411	4041660	0
chr07	Zfp59	NM_011762	27553089	+	13163458	13164107	-1013
chr07	Zfp60	BC031754	27440198	-	44686980	44687690	83
chr07	Zfp628	AK155214	4518303	-	101590325	101591032	-3793
chr07	Zfp715	BC040386	43179406	+	109989066	109990615	153
chr07	Zfp74	AK049278	29652515	-	121639461	121639910	0
chr07	Zranb1	AK166182	132826126	-	105873736	105874785	-1882
chr08	1700067K01Rik	NM_183097	86891656	-	32700815	32701464	1714
chr08	2010016B13Rik	NM_183253	22520295	-	142389863	142390812	-3119
chr08	2700085M18Rik	NM_030198	98522687	+	35073832	35074618	-5805
chr08	4922502B01Rik	AK013705	112139237	+	35079286	35080011	2351
chr08	4931420C21Rik	AK028684	70991275	+	35033773	35035011	1350
chr08	4932416K20Rik	NM_001002775	107684365	+	35048592	35048741	-862
chr08	4933402J07Rik	NM_177901	90454011	+	35002998	35004004	1599
chr08	4933407C03Rik	XM_902503	120265351	-	100177223	100177972	-6647
chr08	A230072I06Rik	NM_001033796	12278790	-	17559308	17560223	0
chr08	A930006D01Rik	AK136274	109295658	-	103716273	103717222	-3381
chr08	Acta1	NM_009606	126780826	+	82126485	82127134	-4014
chr08	Adamts18	BC094674	116734471	-	102038732	102040181	1584
chr08	Agpat6	NM_018743	24673891	-	97656928	97657677	-6366
chr08	AI465270	AK148139	125514893	-	126309797	126310647	-7596
chr08	Amfr	BC040338	96901695	+	77143029	77144078	2151
chr08	Angpt2	NM_007426	18741528	+	33676187	33676836	-5650
chr08	Aprt	BC005667	125462935	-	16219330	16219879	1321
chr08	Arhgef10	AK147669	14911639	+	94784342	94784951	-4166
chr08	Aytl1	NM_173014	95744477	-	121044755	121046008	-4327
chr08	BC022641	AK146527	108770046	-	55032029	55033578	-5151
chr08	BC026374	BC026374	108020928	-	90201317	90202851	0
chr08	BC051227	NM_183170	73689910	-	29158895	29159844	2278
chr08	BC056474	BC056474	87971097	-	53820309	53821258	0
chr08	BC060632	BC060632	113608160	+	102863899	102865395	-2025
chr08	Bcar1	AK167504	114618809	-	128627148	128628197	1898
chr08	Bcmo1	NM_021486	119981841	-	128621554	128622459	-1718
chr08	Bpy2ip1	NM_173013	73834975	-	39930042	39930391	-850
chr08	C330011M18Rik	NM_001002770	86957392	+	121176987	121178357	-1217
chr08	C76566	NM_178879	108144282	+	64245861	64246610	-151
chr08	C86695	XM_112455	23424258	-	194944427	194945512	2245
chr08	Car5a	BC030174	124830957	-	194964180	194965330	799
chr08	Ccdc70	BC049553	23436140	+	108406197	108407287	0
chr08	Ccl17	BC028505	97699597	-	98950375	98950924	-6437
chr08	Cdh1	NM_009864	109492496	-	31760503	31760952	-2060
chr08	Cdh5	NM_009868	106990827	+	108160754	108161003	-6470
chr08	Ces2	BC034180	107736214	+	40552989	40554586	0
chr08	Ces6	NM_133960	107623136	-	114781524	114783269	-790
chr08	Cirh1a	BC027399	109789974	+	135691258	135692321	1180
chr08	Cln8	BC021625	14889057	-	48661783	48662787	2232
chr08	Col4a1	BC072650	11312661	+	62445609	62446598	3378
chr08	Cox4nb	BC009103	123554045	+	130730968	130732117	5404
chr08	Cpne2	BC022128	97422195	-	26509391	26510291	2005
chr08	Cpne2	BC023348	97443803	+	107435829	107435978	-1962
chr08	Cpne7	AK049823	126003536	+	115216051	115216894	-850
chr08	Crispld2	NM_030209	122878452	-	129983687	129984536	-2363
chr08	Crlf1	NM_018827	73422144	+	35422921	35424336	-1963
chr08	Ctxn1	NM_183315	4259210	-	175872143	175873092	-4313
chr08	D830007F02Rik	AK052858	88255452	-	140861136	140862136	-2989
chr08	D8Bwg1414e	NM_025781	114763348	+	91255845	91256394	0
chr08	Defcr20	NM_183268	22974800	+	88247942	88249291	-3075
chr08	Defcr20	AK008459	22994574	+	88250870	88252219	-3043
chr08	Defcr22	NM_207658	22657028	+	88256729	88258078	-6687
chr08	Defcr5	NM_007851	22792190	+	88262570	88263919	-3068
chr08	Dpep1	NM_007876	126072331	+	88271340	88272689	-749
chr08	E330039K12Rik	NM_175561	128725940	+	88245714	88246363	-3605
chr08	Elmod2	NM_178736	86222530	+	88254006	88255155	0
chr08	Enpp6	BC096376	48485770	+	88265507	88266656	1351
chr08	F7	NM_010172	13026022	+	88268417	88269566	-3518
chr08	F7	AK155323	13026026	+	88274274	88275123	3360
chr08	Galnt2	BC053063	127181444	-	122879082	122879831	-1213
chr08	Gan	XM_146539	120044111	+	87293040	87293289	-5300
chr08	Gdf1	BC079555	73252435	+	67827940	67829289	-452
chr08	Gdf15	NM_011819	73561082	-	142474216	142474665	-1669
chr08	Gpr56	BC034678	97873731	+	7096990	7097739	221
chr08	Hsd11b2	BC014753	108407883	+	72759673	72760522	-596
chr08	Hsf4	NM_011939	108159002	+	38823632	38824001	1752
chr08	Htra4	XM_284398	26504507	+	101507833	101509882	-4884
chr08	Ikbkb	NM_010546	24172108	+	108654213	108655362	-732
chr08	Il27ra	NM_016671	86932680	-	24172840	24173389	0
chr08	Insl3	BC049540	74618240	+	41950127	41951177	-5338
chr08	Kbtbd11	XM_486083	15024295	+	68780535	68782396	-4894
chr08	Lcat	NM_008490	108832511	+	61813437	61814324	0
chr08	LOC330776	NM_207259	63395371	+	56471016	56471565	3200
chr08	LOC434279	XM_489223	12391611	+	120449257	120449506	0
chr08	LOC546101	XM_620708	108550103	+	25908557	25909409	431
chr08	LOC665578	XM_977914	72403964	-	101892941	101893290	-2395
chr08	LOC665756	XM_979235	19859947	+	24157309	24158311	-4205
chr08	LOC665787	XM_979447	20002400	-	127699446	127700395	-412
chr08	LOC666090	XM_981554	24325920	-	86933422	86934085	-1184
chr08	LOC666606	XM_984911	34350189	-	113705075	113705737	1589
chr08	LOC668284	XM_001000675	122984763	-	113715224	113715973	-3819
chr08	Lsm6	XM_899706	81709244	+	67415982	67416831	1751
chr08	Mcf2l	AK147252	12984272	+	56129098	56129747	0
chr08	Mtus1	NM_178902	42582568	+	15801786	15802435	636
chr08	Mtus1	BC089009	42613484	-	126757712	126758591	-312
chr08	N/A	AK076970	4678365	+	37303586	37304035	2058
chr08	N/A	AK157419	11459711	+	139244161	139244610	524
chr08	N/A	BC095961	73212032	+	74612453	74612902	-3565
chr08	N/A	BC022771	107241968	+	87883092	87884604	-5994
chr08	N/A	BC027816	112752236	-	106432419	106433013	0
chr08	N/A	BC115857	122332738	+	30752208	30753157	2622
chr08	Nat3	NM_008674	70452842	-	48713386	48713835	-3015
chr08	Ndrg4	AK090374	98592184	+	62473870	62475245	-6998
chr08	Ndrg4	BC006595	98592191	-	103192504	103193157	1838
chr08	Nfix	AK158568	87664474	+	128337453	128339269	-4195
chr08	Nfix	BC003766	87690165	+	118456461	118456910	1579
chr08	Nr2f6	NM_010150	74310373	+	72900706	72902149	1351
chr08	Nte	NM_015801	3515383	+	76973226	76975575	-5014
chr08	Plekha2	NM_031257	26567277	+	104426143	104426976	1287
chr08	Ppp2cb	BC058582	35065559	-	29751922	29752942	-5477
chr08	Rab11fip1	AK030769	28640582	-	29749553	29750702	1651
chr08	Rab8a	BC019990	75090347	+	10069824	10071473	1067
chr08	Rnf122	AK171823	32577761	+	37335976	37336325	-5116
chr08	Rnf150	NM_177378	85753460	+	86490506	86491389	-3475
chr08	Slc12a3	BC038612	97218350	-	34433627	34434726	-3654
chr08	Slc12a4	NM_009195	108855168	-	34180695	34181444	782
chr08	Slc20a2	NM_011394	23942326	+	15017152	15019401	-4480
chr08	Slc7a5	NM_011404	124802593	-	5397644	5398493	0
chr08	Smpd3	NM_021491	109227117	+	107164893	107165642	1686
chr08	Sorbs2	XM_993781	47126555	+	107094657	107095606	2096
chr08	Sorbs2	XM_896621	47187149	-	126502836	126503685	-4757
chr08	Spire2	BC026502	126236340	-	126712206	126713145	-1358
chr08	Ssbp4	NM_133772	73537262	-	126703070	126703819	313
chr08	Taf1c	BC058383	122491159	+	65194405	65195554	671
chr08	Tnrc9	NM_172913	93238357	-	107584154	107585503	-5046
chr08	Trhr2	NM_133202	125246836	+	92179985	92181137	-1022
chr08	Zfp423	AY256893	90849599	+	100049742	100050191	2051
chr08	Zfp703	XM_983221	28441488	+	78691079	78691428	-1010
chr09	1810064F22Rik	NM_001033151	21964262	-	83537421	83538770	-4593
chr09	2200002K05Rik	NM_026955	14989437	-	23867561	23868410	-663
chr09	2310007F21Rik	BC027311	63400688	-	76101506	76102055	6416
chr09	2310037P21Rik	AK009669	123109462	+	105821411	105822160	-4182
chr09	2900042E01Rik	NM_175189	37117276	-	45870664	45871513	-173
chr09	4432416J03Rik	AK136668	48092607	-	127214763	127215212	520
chr09	4833427G06Rik	NM_177702	50854308	+	174178474	174180323	1123
chr09	4930433N12Rik	NM_053265	3199782	-	45965540	45966189	0
chr09	4930519F24Rik	XM_897583	99831651	-	32092995	32093344	-567
chr09	A430041E03	NM_177701	49002462	-	174164001	174165655	-2966
chr09	Abhd5	NM_026179	122200313	-	7000944	7001593	-5433
chr09	AI427122	NM_001033210	95654612	+	5704604	5705453	373
chr09	Amotl2	AK164819	102578229	-	22787309	22789217	-4859
chr09	Ankdd1a	XM_357954	65344190	+	33863281	33864202	36
chr09	Anxa2	BC005763	69252872	+	89601760	89602177	4122
chr09	Arpp21	BC053001	112030658	+	24078663	24079612	859
chr09	Atp2c1	AK133703	105379357	-	181062033	181063284	-1706
chr09	B3gat1	AK082739	26483253	-	69618097	69619025	-7551
chr09	B3gat1	NM_029792	26501007	+	68753128	68754477	-2654
chr09	BC034204	AK149266	44006041	+	138340379	138341128	-942
chr09	BC048562	BC048562	108294584	+	65084761	65085610	2544
chr09	Bmp5	NM_007555	75561273	+	65436783	65437332	846
chr09	C730027P07Rik	AK139038	121799717	-	104148781	104149418	-2743
chr09	C730027P07Rik	BC113767	121813303	+	43977429	43977978	-4004
chr09	Cacna2d2	AK044603	107258164	-	99867081	99867914	2187
chr09	Camkv	BC111033	107794025	-	99207379	99208260	1359
chr09	Cd109	BC052443	78401460	-	99963716	99964665	-7248
chr09	Cgnl1	BC031499	71429507	-	99309743	99310092	-4942
chr09	Cib2	NM_019686	54358324	-	100007836	100008514	-6700
chr09	Clec3b	NM_011606	122999546	-	101683493	101686042	-2283
chr09	Coro2b	NM_175484	62335050	-	101543267	101544216	-3047
chr09	Cplx3	NM_146223	57404369	+	101238774	101239470	-4367
chr09	Cryab	BC010768	50505249	-	101833782	101835171	614
chr09	Cspg4	AF352400	56663296	-	88714910	88715459	1684
chr09	D930028F11Rik	BC094249	47914059	+	30494500	30495049	885
chr09	D930047P17Rik	NM_172925	77422424	+	117677203	117678019	0
chr09	Dixdc1	AK142668	50446029	-	98312369	98312718	193
chr09	Dlat	NM_145614	50412010	+	194999437	195000475	-4360
chr09	Eef1a1	BC004005	78266367	+	45783117	45783860	351
chr09	Ets1	AK052146	32385785	+	130187146	130187595	1105
chr09	Ets1	AY512954	32497971	+	95404734	95405729	-3247
chr09	Filip1	XM_901117	79747717	-	50828810	50829259	828
chr09	Filip1	XM_486240	79763566	+	111229603	111230052	-2069
chr09	Fli1	AK036655	32290962	-	108831957	108833407	-4551
chr09	Fndc6	NM_001033543	100276227	+	73909004	73909553	-6433
chr09	Foxred1	AK163722	34960585	-	5380300	5381458	707
chr09	Fxyd6	BC042579	45121433	+	182730209	182730858	920
chr09	Gm590	XM_150244	110761671	-	118216121	118217370	-3620
chr09	Gpx1	BC086649	108197383	-	78800687	78801836	1250
chr09	Grik4	NM_175481	42695366	+	38324346	38324995	1367
chr09	Gup1	BC024464	121641061	-	136919574	136920323	1151
chr09	Hnt	BC023307	29161199	+	7088329	7088778	1355
chr09	Hspa8	BC066191	40552387	-	99645373	99646054	602
chr09	Htr3a	X72395	48662915	-	75092081	75092772	128
chr09	Hyal1	BC021636	107435062	+	103772605	103773816	767
chr09	Ihpk2	BC060059	108653353	-	144137903	144138598	860
chr09	Iqcf4	NM_026090	106429068	+	100729816	100730165	-3351
chr09	Itga11	BC058716	62475866	-	33459661	33461065	-621
chr09	Itga9	NM_133721	118455406	-	147385652	147385801	1055
chr09	Kcnj5	NM_010605	32093802	+	52211021	52212311	458
chr09	Layn	AK165695	50829277	+	101756985	101757434	18
chr09	Lba1	XM_001005347	111231159	-	11674552	11675301	-1107
chr09	LOC244958	XM_147017	86931932	-	58299926	58300675	-2324
chr09	LOC434401	XM_486217	48202252	+	12668304	12668753	-5674
chr09	LOC434404	XM_486222	53452719	-	34609691	34610540	180
chr09	LOC434428	XM_896498	90894952	+	86928859	86929608	98
chr09	LOC434510	NM_001034892	102597797	-	47999855	48000478	-6751
chr09	LOC434635	NM_001013819	13270340	-	63391422	63392171	2037
chr09	LOC436081	XM_488179	72972926	+	122215792	122217141	936
chr09	LOC545339	XM_901143	42714836	-	44483236	44483985	-6451
chr09	LOC623911	XM_888426	122757688	-	10365647	10367096	6243
chr09	LOC626416	XM_891006	27135733	-	171306825	171307756	-2912
chr09	LOC640799	XM_979364	67499333	-	44236841	44237652	-1499
chr09	LOC665286	XM_975849	58287913	+	114540913	114541762	-3111
chr09	LOC665423	XM_976825	14953027	-	73797917	73798717	1061
chr09	LOC666039	XM_981150	120153047	-	3820394	3821332	-2509
chr09	LOC666190	XM_982190	75268759	+	86987366	86988565	-3154
chr09	LOC666257	XM_982630	122749505	+	8407294	8407743	1194
chr09	LOC667744	XM_992141	44130072	-	84857485	84858856	4033
chr09	Lrrfip2	XM_903007	111063985	-	45801928	45802177	-4810
chr09	MGC5739	BC011344	48247426	+	145365204	145366434	7422
chr09	Mizf	NM_172162	44056622	+	91161185	91161869	116
chr09	Mll1	XM_994852	44599179	+	98017769	98018459	0
chr09	Mmp13	NM_008607	7272544	-	141398807	141400128	-5484
chr09	Mras	BC024389	99235248	+	55271422	55271928	0
chr09	Mras	NM_008624	99246063	+	132362742	132363791	3221
chr09	Myl3	BC061222	110608493	-	146463552	146464701	-3757
chr09	N/A	AK143007	43885480	-	149935932	149936219	2899
chr09	N/A	AK142452	68706033	+	40031859	40032558	-51
chr09	N/A	BC020150	70025995	-	42465530	42466179	-3730
chr09	N/A	BC114986	98845042	-	113495799	113496348	2914
chr09	N/A	AK051476	103432964	-	12388369	12389618	0
chr09	N/A	AK142193	106549574	+	48196065	48196578	0
chr09	N/A	AK138095	111986230	-	53451990	53452539	256
chr09	Nbeal2	XM_977572	110498977	+	90895050	90895799	2920
chr09	Nnmt	BC028757	48356960	+	87431463	87432412	3
chr09	Nnmt	NM_010924	48357120	+	102590197	102591046	-6101
chr09	Phldb1	NM_153537	44486189	+	13272377	13273026	2018
chr09	Phxr4	NM_008835	13180533	-	21351600	21352649	-3053
chr09	Phxr4	BC107288	13180638	-	72971165	72971990	384
chr09	Plcd1	BC025798	118942175	+	19295730	19296279	2259
chr09	Ppp2r1b	NM_028614	50609164	-	114276777	114277326	-6651
chr09	Pvrl1	BC060694	43495570	-	5680873	5681322	2676
chr09	Rbm15b	AK137366	106740609	+	49594703	49595152	-257
chr09	Rbms3	AK162457	117100273	-	78857922	78858571	1359
chr09	Rora	NM_013646	68452965	+	42707636	42708385	1888
chr09	Rpl29	BC081467	106287664	-	150176179	150176528	747
chr09	Scn11a	NM_011887	119672558	-	153637913	153638762	0
chr09	Scn2b	BC092225	44868875	+	88231794	88233143	-7206
chr09	Scn4b	NM_001013390	44890036	+	88242781	88243430	2066
chr09	Scn5a	NM_021544	119427714	-	117905515	117905964	996
chr09	Sh3px3	NM_175483	56725182	-	85093439	85094388	1303
chr09	Slc38a3	BC055339	107527069	-	20894311	20894870	-233
chr09	Spesp1	BC050754	62080193	+	21281983	21283122	-1864
chr09	Spg21	BC099434	65263286	+	141613021	141613973	2514
chr09	St3gal4	NM_009178	34866481	-	108549323	108549672	-6153
chr09	Tle3	AK031322	61172516	-	35490703	35491552	1789
chr09	Tln2	XM_891849	67227947	-	47200011	47200160	-6632
chr09	Tln2	XM_486227	67338759	+	87636319	87636668	0
chr09	Tpbg	NM_011627	85639127	+	114829575	114830624	-5813
chr09	Trf	BC092046	103088397	+	52294702	52295551	1699
chr09	Ttc12	BC056616	49236974	+	109453714	109454044	863
chr09	Uchl4	NM_033607	64033206	-	59363822	59364869	-7217
chr09	Ucn2	AF331517	108843110	+	75223090	75223639	-4955
chr09	Ulk3	AK154642	57387676	-	85149032	85149981	885
chr09	Usp19	AK159473	108348958	-	19651096	19651620	1684
chr09	Usp2	BC017517	43820444	-	71109479	71109928	0
chr09	Usp2	AB041799	43835944	+	76571731	76573574	-3295
chr09	Vill	BC022664	118912145	+	76915874	76916702	0
chr09	Vsig2	NM_020518	37289045	-	98197346	98198295	2338
chr09	Wdr51a	AK081217	106148939	-	7395104	7395453	0
chr09	Wdr61	NM_023191	54532665	+	161859194	161859543	-4322
chr09	Xtrp3s1	NM_139142	123527543	-	51177001	51177850	-4936
chr09	Zbtb38	NM_175537	96541027	+	19891720	19892369	751
chr10	1700009J07Rik	BC061019	77296548	-	112490195	112490744	-2232
chr10	1700021K02Rik	NM_001017419	60567342	+	41630353	41631056	-364
chr10	3110056O03Rik	AK170375	80258444	-	104208149	104209998	1420
chr10	4632428N05Rik	BC003967	59742291	+	15151624	15152073	577
chr10	4831416G18Rik	NM_172788	58379277	-	146473658	146474907	-1670
chr10	4831416G18Rik	AK132983	58461007	+	31133861	31134572	1850
chr10	4930463O16Rik	AK015500	83918091	+	77255310	77256892	-6651
chr10	4930547M16Rik	AK166420	39588774	-	8593696	8594345	-6651
chr10	4930589M24Rik	XM_991491	53439324	+	68743743	68744729	1445
chr10	4932442E05Rik	AK016565	118263818	+	95010058	95012003	1663
chr10	9030224M15Rik	NM_177793	40371738	+	95840977	95842824	-617
chr10	Adora2a	NM_009630	74769744	+	95151489	95152138	1825
chr10	Aim1	BC035551	43686310	+	39960527	39960976	-1237
chr10	Aldh8a1	NM_178713	21066706	-	30121095	30121444	-1147
chr10	Ank3	AK090087	69180881	+	92777372	92778221	58
chr10	Ank3	NM_009670	69320888	-	61727860	61729378	-3786
chr10	Ank3	AK035681	69321161	+	7386866	7387515	671
chr10	Ascl1	NM_008553	86922980	-	42691948	42692470	-5477
chr10	Bsg	BC010270	79107643	+	138609527	138610076	0
chr10	Btbd11	AK018115	85069371	+	122763931	122764280	-1686
chr10	C030003D03Rik	AK021041	25767670	+	95518839	95520708	-1570
chr10	C330046G03Rik	NM_145855	77232562	-	85035138	85035687	-2176
chr10	C330046G03Rik	AK082868	77267718	+	62039751	62041234	-931
chr10	Cd63	BC089543	128312875	+	45741442	45741891	1381
chr10	Cdc40	AK004569	40571524	+	84257535	84257984	1844
chr10	Col6a1	NM_009933	76169760	-	41745865	41746314	-3629
chr10	Cry1	NM_007771	84614853	+	109885179	109885628	-5002
chr10	Ctgf	NM_010217	24284922	+	78759509	78759658	-1821
chr10	D10Bwg1379e	NM_001033258	18433174	+	86943133	86944382	1449
chr10	Derl3	NM_024440	75337113	-	88046440	88047289	-3008
chr10	Dip2a	XM_898700	75745947	+	73655238	73655887	-3506
chr10	Dspg3	NM_007884	97073755	+	23096483	23096932	0
chr10	Dtx3	AK148444	126598676	+	30219934	30220737	-2651
chr10	Eef2	NM_007907	80579788	+	28569068	28569917	988
chr10	Elk3	BC005686	92740934	+	27132172	27132821	-5934
chr10	Epb4.1l2	NM_013511	25131002	-	28239584	28240133	-6528
chr10	F730021E23Rik	NM_001033817	20237444	+	43081866	43082315	-3900
chr10	Fabp7	BC055280	57473354	-	143646884	143647529	225
chr10	Fgd6	BC026860	93474452	+	51757185	51757889	-683
chr10	Fyn	NM_008054	39059501	-	145249063	145249312	2443
chr10	Fyn	BC032149	39144330	+	89976030	89977138	-1933
chr10	Ggtla1	NM_011820	75033096	-	18032989	18033763	0
chr10	Gng7	NM_001038655	80404494	+	53309085	53309843	-129
chr10	Gnptab	BC060638	87808930	-	55105073	55106022	-4030
chr10	Gpr6	AK139367	40760700	+	23845235	23845807	-2605
chr10	Grip1	NM_028736	119222571	-	73588065	73588414	2151
chr10	Hcfc2	XM_483931	82128805	-	41344988	41345435	-1671
chr10	Igf1	BC012409	87294529	+	19965423	19966279	-1240
chr10	Il23a	BC019953	127701017	-	22997464	22997876	622
chr10	Inhbe	NM_008382	126754721	+	49689852	49690420	-2991
chr10	Itga7	AK157612	128336768	+	104666711	104667060	685
chr10	Itgb2	AK136502	76974063	-	74979203	74979652	0
chr10	LOC621697	XM_887384	19897757	-	72530716	72533122	-5388
chr10	LOC622629	XM_890917	77255957	+	110896565	110897614	0
chr10	LOC624784	XM_891912	41743882	+	113038967	113039316	-1983
chr10	LOC624845	XM_889389	78759701	+	52488223	52488928	-43
chr10	LOC627662	XM_892351	18026467	+	62140420	62140956	-6522
chr10	LOC633971	XM_908544	41071770	-	62234381	62236095	-5885
chr10	LOC635539	XM_921701	5744742	+	12791124	12791773	2258
chr10	LOC666017	XM_991868	78725461	+	58333462	58334462	0
chr10	LOC666904	XM_986932	14437590	-	105271014	105271367	148
chr10	LOC667045	XM_987937	18025845	+	21257283	21258032	517
chr10	LOC667228	XM_989176	92740039	+	41065536	41065885	-6898
chr10	LOC667479	XM_990785	24689435	-	105593301	105593850	1817
chr10	Lrig3	AK135388	125415373	-	127472260	127472809	1243
chr10	Man1a	BC015265	53764112	+	5747000	5747549	1691
chr10	Mettl1	NM_010792	126444880	-	81789364	81790113	-306
chr10	Mical1	AK159369	41164782	-	82656402	82656851	-2347
chr10	Mip	BC082567	127628797	-	42365303	42365952	0
chr10	Msrb3	NM_177092	120274211	-	52772599	52773897	-1939
chr10	Mthfd1l	NM_172308	6373423	-	44293227	44293776	4466
chr10	Myl6	NM_010860	127896774	+	134109297	134109646	1151
chr10	Myo1a	XM_483962	127108204	+	42585183	42585932	2185
chr10	N/A	AK148310	21902068	-	77390873	77392174	0
chr10	N/A	AK163997	22092298	+	51994610	51995159	0
chr10	N/A	AK132758	120564589	-	84789435	84790584	0
chr10	Ncln	NM_134009	80899485	+	67496985	67497834	1251
chr10	Nhsl1	BC061949	18216316	+	58581397	58581846	0
chr10	Oit3	NM_010959	58837136	+	77583352	77583701	1470
chr10	Olfr825	NM_146677	129566273	+	3872522	3873271	53
chr10	Olfr826	NM_146676	129583827	+	14702541	14702890	126
chr10	Olfr9	NM_146861	128392862	+	19034016	19035165	365
chr10	Pamci	BC028805	101941972	+	13636187	13636773	0
chr10	Phactr2	NM_001033257	13014358	-	132317202	132317451	-1334
chr10	Pip5k1c	BC019138	80696153	+	77104740	77106578	5132
chr10	Pip5k2c	BC021383	126614493	+	53713620	53714470	2097
chr10	Plagl1	NM_009538	12781106	+	82943190	82943739	167
chr10	Ptprr	NM_011217	115422508	-	95642752	95643404	-3501
chr10	Ptprr	Z30313	115548012	-	58291024	58292206	2169
chr10	R3hdm2	AK004884	126865190	-	84906283	84906832	46
chr10	Ric8b	NM_001013441	84347454	-	87314727	87315676	2208
chr10	Rps15	BC094409	79695902	+	87322628	87323577	1094
chr10	S100b	BC061178	75697568	-	14951517	14951966	15
chr10	Scamp4	NM_019575	80006010	-	62542423	62543998	-3993
chr10	Scml4	BC043310	42549131	+	97248328	97248677	936
chr10	Stac3	NM_177707	126904665	-	72406359	72407628	5531
chr10	Syn3	BC107397	85897207	+	124507670	124508719	-2075
chr10	Taar1	NM_053205	23609821	-	106938264	106939430	-241
chr10	Tfam	NM_009360	70633344	-	19864152	19865356	-2508
chr10	Tle2	AK144581	80978415	-	20002812	20003640	-4818
chr10	Tmcc3	BC026867	94005055	-	42237542	42238406	-1825
chr10	Tmcc3	BC057202	94006217	-	90238127	90238646	470
chr10	Tmprss9	XM_982870	80282944	-	33274633	33275482	-5346
chr10	Uqcr	NM_025650	79809959	-	5487469	5488814	-5471
chr10	Vmd2l3	NM_001007583	116390423	+	47597016	47597952	419
chr10	X99384	NM_013753	60751393	+	42343321	42343870	-6547
chr10	Zfp365	BC080272	67307979	+	47605665	47606598	910
chr11	Sept9	NM_017380	117147809	-	6088273	6089022	-5041
chr11	0610010K14Rik	BC055357	70054049	-	91624722	91625371	3176
chr11	1100001G20Rik	NM_183249	83563193	-	42814058	42814707	220
chr11	1300007L22Rik	BC031598	53300735	-	78725092	78725641	4280
chr11	1500005I02Rik	NM_028055	114611982	-	120155556	120156305	2114
chr11	1700012B07Rik	XM_903122	109630164	+	113899711	113900108	-2998
chr11	1700023F06Rik	AK006273	103016175	-	24327104	24328153	2351
chr11	1700086D15Rik	AK007013	64976085	-	33674508	33674957	1122
chr11	1810057P16Rik	BC075618	116644103	+	95658028	95658277	1008
chr11	1810065E05Rik	NM_027239	58237303	+	75264881	75265605	-1601
chr11	2010005J08Rik	NM_178623	5641153	-	102061688	102062237	2018
chr11	3100002J23Rik	XM_001002726	58618212	+	95982215	95982664	0
chr11	4933434M16Rik	NM_027720	112641268	+	122750699	122751769	-6351
chr11	5730593F17Rik	BC055690	95153135	-	68803773	68805061	2289
chr11	6330403K07Rik	BC069976	70849650	+	97162509	97163297	-5152
chr11	9230009I02Rik	NM_001033798	50928509	+	74320848	74321397	589
chr11	9930039A11Rik	NM_177060	68704747	+	74709299	74709648	1182
chr11	9930111J21Rik	NM_173434	48894665	+	71445927	71446959	-664
chr11	A430060F13Rik	AK139527	94577272	+	42805107	42805602	-1799
chr11	A830053O21Rik	BC048728	76488664	-	3127087	3127592	-2254
chr11	Aarsd1	NM_144829	101233523	-	3451452	3452832	-1417
chr11	Abi3	BC058260	95658239	-	56292497	56293726	4314
chr11	Abr	NM_198895	76387569	-	183862974	183863523	0
chr11	Abr	NM_198894	76393922	-	3910734	3911283	0
chr11	Acly	AK162364	100343959	-	34348251	34348600	2351
chr11	Acox1	AK170217	115997101	-	185381303	185381552	-6316
chr11	Acsl6	AK039380	54158415	+	26264465	26265614	575
chr11	Actg1	BC099371	120164566	-	75057060	75058009	751
chr11	AI595406	BC052068	35641997	-	186702893	186703242	1508
chr11	AI642036	AK147875	45695402	-	29980421	29982339	2422
chr11	Alox12e	NM_145684	70138713	+	78543151	78544129	-5388
chr11	Anxa6	X13460	54865004	+	79265010	79265559	0
chr11	Ap1gbp1	AK142858	83835395	-	14436493	14437442	-6223
chr11	Arfl4	NM_025404	101481650	-	42855460	42856609	-1911
chr11	Arhgap23	AK016967	97316430	-	54973763	54974512	-2722
chr11	Atp1b2	BC058763	69422113	-	121121423	121122369	-5038
chr11	Atp2a3	BC026147	72777422	-	80006420	80007125	-909
chr11	Atp5g1	BC094664	95891125	-	92088770	92091919	1465
chr11	AU040829	AK032008	64819211	-	18024230	18025328	-2300
chr11	B3gnt2	NM_016888	22765435	-	145855458	145855807	-6251
chr11	Baiap2	NM_130862	119759181	-	10266679	10267428	-1488
chr11	BB220380	BC028998	68319285	+	120085938	120086778	0
chr11	BC011467	BC011467	72306115	+	86412065	86414061	-1545
chr11	BC030477	BC048831	71575832	-	48823483	48823832	0
chr11	BC046404	NM_198861	62464718	+	92732392	92733141	5293
chr11	Bcl11a	BC010585	24063309	+	45966452	45967194	-2047
chr11	Bcl6b	NM_007528	70045916	-	93534369	93535480	582
chr11	C1qtnf1	NM_019959	118249942	-	13247678	13248327	395
chr11	C230094A16Rik	NM_146016	29664233	+	24691252	24691801	-1907
chr11	C330016O10Rik	BC006740	51494209	+	95963432	95963881	3418
chr11	C630004H02Rik	AK138882	115183816	-	50024029	50025678	-3051
chr11	C730049P21	BC096608	86396964	+	51863877	51864664	477
chr11	Cabp7	NM_138948	4646781	+	74229350	74230699	-2539
chr11	Cacng4	NM_019431	107610554	+	52592564	52593413	2451
chr11	Camk2b	AK158794	5900452	+	51954366	51955215	111
chr11	Camk2b	BC080273	5965553	+	79951042	79952272	2451
chr11	Camta2	AK150186	70504150	-	103702269	103702833	-601
chr11	Car10	AK012302	92914497	+	52068245	52068950	-5458
chr11	Car10	BC017606	92916187	+	145597415	145597864	1987
chr11	Caskin2	NM_080643	115629682	+	145613237	145614277	6205
chr11	Ccdc56	BC026206	101095032	-	35235695	35236598	3656
chr11	Ccl3	NM_011337	83465552	-	44125590	44126039	507
chr11	Ccl5	BC033508	83346696	+	57493193	57493742	-5267
chr11	Ccl6	NM_009139	83409185	+	155068939	155069957	-2041
chr11	Cd300a	NM_170758	114706130	-	175602977	175604263	0
chr11	Cd7	NM_009854	120855508	+	89796927	89797439	-3760
chr11	Cdr2l	XM_111244	115198430	-	105861048	105861897	2175
chr11	Chrnb1	NM_009601	69612138	-	105981855	105982904	2049
chr11	Clm3	NM_199201	114864385	-	108720483	108721032	-4014
chr11	Cobl	AK049730	12364755	+	156847364	156847869	633
chr11	Cog1	BC063056	113465636	-	27650222	27650740	1357
chr11	Col1a1	BC059281	94752349	-	4036294	4038206	-3601
chr11	Cryba1	NM_009965	77541488	-	29434206	29435455	0
chr11	Csf2	NM_009969	54093065	-	60638507	60640257	13
chr11	D11Bwg0517e	BC054403	118727687	+	122980595	122980944	-1801
chr11	D11Ertd636e	NM_029794	113526107	-	62811769	62813049	0
chr11	Dnahc9	XM_110968	65984746	-	113459338	113461401	-76
chr11	Dock2	NM_033374	34414536	-	45545522	45547686	-752
chr11	Dusp3	NM_028207	101800860	-	10924003	10924452	1268
chr11	Emid1	NM_080595	5052225	+	113974009	113975121	1520
chr11	Eral1	BC068271	77896558	+	17088728	17088977	-6949
chr11	Fasn	BC046513	120640191	-	24010997	24011509	1921
chr11	Fbxo39	NM_001037713	72117859	+	97310758	97311807	455
chr11	Fbxw11	AK168667	32542738	-	24194485	24195034	-6039
chr11	Fgf18	AK078245	33047218	+	77464155	77466252	1351
chr11	Fstl4	NM_177059	52608128	+	102327062	102328011	1857
chr11	Gabrp	BC025550	33478891	-	57417648	57418697	0
chr11	Gas7	AK017394	67402895	+	42950471	42951020	-5169
chr11	Gas7	AF133184	67468771	+	117687220	117687869	-2069
chr11	Gja12	BC113759	58993868	+	124280723	124281472	1943
chr11	Gm249	XM_906084	59193796	-	80849312	80850161	-7229
chr11	Gm879	NM_001034874	66342321	+	151051408	151052157	1520
chr11	Gna13	AK011851	109178920	+	156015547	156015896	-5182
chr11	Gngt2	BC061005	95658807	+	154386622	154387372	148
chr11	Gprc5c	BC008228	114686708	-	38770833	38771682	-2418
chr11	Gsdm1	NM_021347	98480440	-	52660820	52661369	1286
chr11	Hap1	BC053043	100172218	-	148895627	148896976	-5005
chr11	Hdac5	NM_010412	102040929	+	71082778	71084291	748
chr11	Hils1	NM_018792	94783750	+	24363739	24364713	592
chr11	Hlf	BC057693	90204297	+	73679279	73680012	1446
chr11	Hs3st3a1	BC094320	64251472	-	73633764	73635013	-4862
chr11	Ict1	BC028523	115219841	+	137860759	137861208	-2947
chr11	Igfbp1	BC013345	7097781	+	125416616	125417465	-42
chr11	Irgm	NM_008326	48714769	-	66337908	66338357	934
chr11	Itgae	NM_008399	72906777	-	158495649	158495698	-4628
chr11	Itgb3	NM_016780	104424145	+	92885466	92886415	1998
chr11	Kcnh6	NM_001037712	105824292	+	111058426	111059175	-2132
chr11	Kcnmb1	NM_031169	33863285	+	179949616	179950303	0
chr11	Krt1-1	NM_010659	99866641	-	81706244	81707493	-440
chr11	Krt1-10	NM_010660	99205443	+	142278040	142279955	-1936
chr11	Krt1-19	NM_008471	99962009	-	34817861	34818866	-1707
chr11	Krt1-23	BC003472	99309226	-	173861143	173863531	-517
chr11	Krt1-9	NM_201255	100009336	-	50081749	50082598	822
chr11	Lgals3bp	NM_011150	118218021	+	75096129	75097578	651
chr11	Lgals9	NM_010708	78801026	+	34688326	34689575	0
chr11	LOC194960	XM_110983	101755590	-	74577534	74578883	1395
chr11	LOC432611	NM_001034878	114545237	+	55871704	55871953	-3475
chr11	LOC626571	XM_901734	28239826	-	86634308	86634979	0
chr11	LOC628323	XM_893060	73588345	-	123066295	123067744	0
chr11	LOC632687	NM_001039242	105272814	-	123183592	123184441	1447
chr11	LOC637557	XM_001003126	81784647	-	30622202	30623036	-4717
chr11	LOC665273	XM_975768	95640646	-	104355718	104356067	-2106
chr11	LOC665512	XM_977416	97256128	-	68146231	68146997	-7451
chr11	LOC666910	XM_986969	42850562	-	23513423	23514272	-4898
chr11	LOC667214	XM_989063	48822804	-	53761212	53762421	-679
chr11	LOC667631	XM_001004030	103696333	+	5691595	5693144	-5936
chr11	Ltc4s	BC028760	50081894	-	138681291	138682040	0
chr11	Mapt	AK131846	104117371	+	126553893	126554042	-5696
chr11	Mdh1	BC050940	21471803	-	74191925	74192674	6349
chr11	Mgat5b	BC094604	116734952	-	104123067	104123716	-4782
chr11	MGC99845	BC072605	34214821	-	57051601	57051750	2292
chr11	Mmp28	AY065653	83279156	-	31477112	31478361	-2643
chr11	Mpo	BC053912	87610731	+	129017171	129018420	2473
chr11	Mpp2	BC053026	101904605	-	12708736	12710036	-3151
chr11	Myh4	NM_010855	67054223	-	82113436	82113885	-79
chr11	Myl7	NM_022879	5798782	-	164099815	164100434	-7127
chr11	Myo15b	XM_989678	115687503	+	60613808	60615062	-4714
chr11	Myo1g	NM_178440	6420961	+	60587001	60587450	-2292
chr11	N/A	AK142660	53300533	+	82683489	82684338	6272
chr11	N/A	AK155809	59342828	+	82606197	82606903	-3898
chr11	N/A	NM_144961	66987413	+	12984239	12985988	-5016
chr11	N/A	AK036145	77745483	+	146058946	146059495	0
chr11	N/A	AK154065	78839791	-	55015718	55016867	-227
chr11	N/A	AK133679	83814249	-	54982866	54984207	-1320
chr11	N/A	BC062114	109179707	-	29611494	29612294	-6262
chr11	N/A	AK143961	110265419	-	21465205	21465454	-1258
chr11	N/A	AK086627	120194955	-	91736465	91737114	3807
chr11	Nat9	AK020083	115003385	-	91729813	91730862	828
chr11	Nos2	BC062378	78737061	-	30707817	30708066	0
chr11	Nptx1	NM_008730	119363915	-	131741570	131742319	-5643
chr11	Nt5m	BC020084	59664267	-	44756411	44757572	985
chr11	Ntn1	NM_008744	68202315	+	72236179	72236728	2255
chr11	Olfr222	NM_001011789	59387933	+	117913431	117914080	-767
chr11	Olfr317	NM_001011769	58549358	+	153082194	153082543	4152
chr11	Olfr386	NM_207224	73418776	+	30685522	30687011	-2167
chr11	Olfr406	NM_001011863	74085585	+	30688862	30690217	243
chr11	Osbp2	AK044598	3622219	+	126443925	126444574	-4616
chr11	Otx1	BC058354	21901164	+	100133062	100133838	1091
chr11	Otx1	NM_011023	21901654	-	78599400	78600550	-4321
chr11	P2rx1	BC015084	72815336	+	116729721	116730170	-6651
chr11	Pctp	NM_008796	89818955	+	48254848	48255197	406
chr11	Pecam1	BC085502	106531157	-	182172809	182173258	1076
chr11	Pecam1	NM_001032378	106531371	+	34217113	34217662	-946
chr11	Pitpna	BC056171	75404347	+	88692341	88693264	1048
chr11	Plek	BC066185	16908647	+	41161570	41162435	507
chr11	Plxdc1	BC114352	97802456	+	127627316	127629065	611
chr11	Pmp22	NM_008885	62947704	-	182539074	182540223	-6463
chr11	Ppp1r1b	BC031129	98165079	-	44056157	44056506	1860
chr11	Ppp1r9b	BC029672	94812153	-	135537551	135539200	1515
chr11	Purb	NM_011221	6375920	-	80929273	80931222	-2085
chr11	Pyy	NM_145435	101923866	-	81015551	81016243	-5
chr11	Rab37	NM_021411	114970274	-	44598588	44599301	1443
chr11	Rai1	NM_001037764	59956276	+	17971612	17972371	-542
chr11	Rara	NM_009024	98753942	+	7266011	7267060	1462
chr11	Rasgef1c	AK047088	49745257	+	155469082	155469831	-1091
chr11	Rcvrn	NM_009038	67503491	-	83281799	83283100	0
chr11	Rffl	NM_026097	82645225	+	164633265	164634444	1751
chr11	Rnd2	AK075970	101281129	+	89795802	89796962	-4784
chr11	Rnd2	NM_009708	101284427	+	87613204	87613653	1736
chr11	Rnf187	XM_905766	58756702	-	101907756	101908205	-2961
chr11	RP23-280J3.2	NM_177799	4527769	-	59106644	59107193	-2105
chr11	Rpa1	NM_026653	75164498	+	83609702	83610451	7353
chr11	Rtn4rl1	NM_177708	75009995	-	99234884	99235965	3810
chr11	Samd14	NM_178049	94825968	-	99241929	99242842	-6251
chr11	Scap1	AK041917	96280718	+	14146217	14146981	465
chr11	Scarf1	BC080288	75329735	+	11839762	11840311	0
chr11	Scgb3a1	NM_054037	49507032	+	142335449	142335947	0
chr11	Sec14l2	NM_144520	4018732	-	84620041	84620490	-2867
chr11	Sec14l3	NM_001029937	3964843	-	110741181	110742230	-714
chr11	Sez6	D29763	77747206	-	63409542	63410691	3247
chr11	Sfi1	BC048950	3044848	-	120276150	120276572	-53
chr11	Sfi1	XM_906423	3050032	+	83729248	83729797	-5221
chr11	Slc35b1	NM_016752	95201011	+	45236125	45236774	-4856
chr11	Slc36a1	NM_153139	55047792	-	6368408	6368957	-6939
chr11	Slc6a4	NM_010484	76814791	-	42613796	42614647	-1257
chr11	Slc9a3r1	NM_012030	114979492	-	42581683	42581932	1999
chr11	Slfn10	AK220241	82856237	-	34511381	34512530	5291
chr11	Slfn8	NM_181545	82837005	+	154681429	154682178	132
chr11	Slfn9	NM_172796	82808025	+	61808349	61808879	2361
chr11	Smurf2	AK036718	106638449	+	67053295	67054144	-968
chr11	Sox9	NM_011448	112598313	-	53951784	53952259	-5334
chr11	Spata20	BC050788	94301400	+	110604106	110604736	-3799
chr11	Ssh2	AK155232	77164484	-	127894774	127895623	2378
chr11	St6galnac2	AK136381	116510753	-	5805909	5806358	-623
chr11	Stard3	BC003313	98174540	+	152598577	152599326	1919
chr11	Stat3	BC003806	100755477	+	115682240	115682789	2032
chr11	Stat5b	NM_011489	100638618	+	127110389	127110538	-3335
chr11	Stxbp4	AK031650	90295927	-	51857642	51858691	-5399
chr11	Tex2	BC057406	106383200	-	6423253	6423602	2351
chr11	Tk1	NM_009387	117642043	+	30421245	30422195	-3926
chr11	Tmem100	NM_026433	89846437	+	135637938	135638287	-1934
chr11	Tnfsf13	NM_023517	69501749	-	102032963	102033412	-31
chr11	Tom1l1	BC004710	90479089	-	84552937	84553486	-1465
chr11	Tom1l1	AK033712	90503691	-	109185969	109186718	-3504
chr11	Trappc1	NM_001024206	69140174	-	27527961	27528210	0
chr11	Trim41	BC041780	48660776	+	13040342	13041906	1818
chr11	Trim7	NM_053166	48673861	-	107247962	107248724	-4297
chr11	Ubb	BC100341	62367743	-	62455571	62456274	722
chr11	Vamp2	BC055105	68904722	+	106666218	106667367	-1696
chr11	Wnt9b	NM_011719	103565911	+	24459058	24459607	-641
chr11	Wwc1	NM_170779	35823512	+	103860793	103861343	1342
chr11	Xylt2	AK150521	94493535	-	79264234	79264983	2175
chr11	Zfp179	AB013097	61270077	+	66981948	66982397	1701
chr11	Zfp3	BC096463	70580659	+	108603358	108603607	1364
chr11	Zfpn1a1	NM_001025597	11586215	+	104021501	104021950	-6689
chr11	Zfpn1a3	XM_903039	98294585	-	84393567	84394316	-5815
chr11	Zmynd15	AK128979	70276390	-	59346726	59347140	4230
chr12	1110018G07Rik	NM_178065	85840311	-	99640208	99640857	-566
chr12	1110049B09Rik	AK043828	33638233	+	137068325	137069274	-6106
chr12	1110049B09Rik	NM_001024478	33678122	+	70021116	70022265	-1740
chr12	1200009I06Rik	BC075664	111865396	+	73208218	73208467	767
chr12	1600002O04Rik	XM_147710	108754005	+	124067214	124067952	-1676
chr12	1700001K19Rik	BC048462	111130407	+	100673291	100674238	0
chr12	2810032G03Rik	NM_028318	5437648	+	66911851	66912200	-4051
chr12	3300002A11Rik	AK014365	99747447	-	99104741	99105388	-4350
chr12	4833405L11Rik	XM_001003488	29692957	+	24494940	24495189	-179
chr12	4921506M07Rik	BC100489	58482126	+	134553468	134554079	2358
chr12	4921509E07Rik	NM_027597	79610514	-	9551181	9551930	-2914
chr12	4933426M11Rik	BC040401	81709406	-	37307035	37308032	-7101
chr12	4933433P14Rik	AK030204	106101956	+	132286771	132287320	1358
chr12	6030469F06Rik	NM_001034058	31754916	+	62105636	62106185	1511
chr12	6530401N04Rik	AK016300	52928121	-	91062456	91063446	-6959
chr12	9330161L09Rik	AK020378	103808870	+	10262553	10263402	-5517
chr12	A130014H13Rik	NM_176964	108419432	-	38401426	38402726	435
chr12	Acp1	BC093527	31497591	+	128028292	128029041	256
chr12	Adi1	BC005695	29261474	-	111880381	111880906	-7351
chr12	AI839735	BC055014	112958960	+	136141026	136141175	2251
chr12	Akap6	BC057114	53717455	+	83812146	83812929	193
chr12	Asb2	NM_023049	103757051	-	25775749	25776250	-166
chr12	Atxn7l1	AK158590	33930551	+	32570305	32571054	-3219
chr12	Bag5	NM_027404	112161064	-	110266677	110267414	5395
chr12	Bcl11b	BC019503	108451021	+	84854055	84855012	2051
chr12	Brp44l	BC024365	111306741	-	97776969	97778711	-4699
chr12	Bzw2	BC058796	36666987	-	21883877	21885026	5508
chr12	C330002I19Rik	XM_902484	25564010	+	10543537	10544286	135
chr12	Ches1	BC029185	99592530	-	88229431	88229980	-5998
chr12	Ches1	AK148970	99851147	+	153178952	153179601	-6149
chr12	Ckb	NM_021273	112120076	+	135663588	135664400	691
chr12	D12Ertd553e	NM_029758	12302328	+	56609890	56610739	831
chr12	Dio2	AF177197	91143681	+	78838835	78839564	217
chr12	Dnmt3a	NM_153743	3891757	+	68703948	68705982	-5424
chr12	Dpf3	NM_058212	84377456	+	59243044	59243593	-7326
chr12	Egln3	BC022961	55125020	-	155176270	155178219	954
chr12	Egln3	NM_028133	55125474	-	128119641	128121090	-5309
chr12	Eml1	XM_001002730	108870622	-	180753655	180755475	-5208
chr12	Fbln5	NM_011812	102228101	+	112754431	112755080	-3633
chr12	Frmd6	AK029709	71790129	-	103432134	103433383	-3180
chr12	Gpr68	NM_175493	101288931	-	106549364	106550113	1053
chr12	Grhl1	BC037233	25161373	+	21901222	21902551	-4358
chr12	Gsc	NM_010351	104874286	+	22091452	22092781	5898
chr12	Gtl2	BC048191	109993424	-	120563564	120564613	-2809
chr12	Jundm2	NM_030887	86488518	-	77745005	77745854	1988
chr12	Kbtbd9	BC065168	5401690	-	39839030	39840066	3197
chr12	Kcnh5	NM_172805	76096172	-	86413430	86414621	-5334
chr12	LOC544835	XM_618963	19295994	-	10890153	10890902	0
chr12	LOC544903	BC093501	114274937	+	35666385	35667682	-1840
chr12	LOC625237	XM_893545	88044588	+	98764881	98765330	-1852
chr12	LOC628081	XM_895038	23845499	-	111985002	111985974	0
chr12	LOC628900	XM_893705	104664193	-	124280759	124281209	2518
chr12	LOC629605	NM_001037934	110895172	-	65227170	65228351	1393
chr12	LOC629699	XM_894617	113036586	-	11458638	11459187	2381
chr12	LOC666356	XM_983277	74323469	+	97578442	97579291	-2072
chr12	LOC666385	XM_983512	74712330	-	42837811	42840060	-2682
chr12	LOC666955	XM_001000153	92091670	-	90107062	90107811	0
chr12	LOC667124	XM_988509	86418700	-	31161148	31162648	-4639
chr12	LOC668084	XM_994229	105855613	+	114618861	114619210	-5435
chr12	LOC668158	XM_994648	108723483	+	186906051	186906600	2451
chr12	LOC668212	XM_001004484	4038807	-	25758958	25760209	601
chr12	LOC668334	XM_001000985	113462270	-	53478345	53478939	869
chr12	LOC668435	XM_001001423	10926312	+	23743983	23745565	1860
chr12	LOC668514	XM_001001921	17090874	+	91778859	91779689	-1897
chr12	LOC668518	XM_001004836	24011364	+	139369677	139370326	0
chr12	LOC668524	XM_001004842	24195088	+	6499576	6500725	54
chr12	Mamdc1	AK137667	68141154	-	86260860	86261963	-5077
chr12	Myt1l	AK076608	30426288	+	5197959	5198861	-4093
chr12	N/A	AK148517	86263793	-	4675791	4676307	1830
chr12	N/A	AK136941	99636351	+	64559162	64559511	-3857
chr12	N/A	AK147460	100677658	-	38639933	38640282	-3420
chr12	N/A	AK045313	104875537	-	127170940	127171453	4256
chr12	N/A	AK144938	111878754	+	122335360	122335709	-1627
chr12	Ncoa1	NM_010881	4491127	-	43881432	43882581	-5441
chr12	Nin	AY515727	71021438	-	98841379	98842128	-373
chr12	Nin	AK129394	71030530	-	108507137	108508764	3613
chr12	Nin	NM_008697	71030565	-	117377604	117378053	-838
chr12	Ntsr2	NM_008747	16678953	+	120198762	120199111	1671
chr12	Pacs2	AK054000	113462341	+	104879793	104879842	1759
chr12	Pacs2	AK122326	113493333	+	78458240	78459289	-3556
chr12	Pacs2	XM_895885	113510012	-	53293512	53294261	5097
chr12	Plekhg3	BC096443	77452421	+	42939528	42940177	1287
chr12	Prkar2b	NM_011158	32646499	+	5645252	5646083	-5348
chr12	Ptpn21	BC098500	99138455	-	58837284	58837815	-3492
chr12	Pxdn	NM_181395	30524087	-	148421260	148422209	-2662
chr12	Rab15	NM_134050	77741361	+	63104340	63105389	-2566
chr12	Rin3	AK154963	102684690	+	25499916	25500294	1389
chr12	Rnf144	AK172904	26975840	+	70448778	70449827	418
chr12	Rps6ka5	NM_153587	101126078	-	115002108	115002557	1830
chr12	Rps6kl1	AK031847	86040353	-	137330248	137330769	-4922
chr12	Rtl1	NM_184109	110043210	-	137420706	137421858	-3308
chr12	Rtn1	NM_001007596	73155562	-	110495808	110496057	2551
chr12	Serpina10	BC018416	104032471	+	43479678	43480127	-1159
chr12	Serpina1a	BC057989	104259106	-	80897785	80898234	0
chr12	Serpina1a	BC057989	104300439	-	4496568	4496917	0
chr12	Setd3	BC016123	108627021	+	30982318	30982993	2619
chr12	Sfrs5	AK078065	81864384	-	125352161	125352813	-7751
chr12	Sh3yl1	BC010296	31508286	-	125420278	125420727	0
chr12	Syt16	AK137129	74916593	-	50832295	50833267	-3303
chr12	Tcl1	AK149361	105623766	+	98584484	98585186	-1894
chr12	Tgfb3	BC108426	86968144	+	98594029	98594278	0
chr12	Tieg3	BC060642	25240451	-	60837226	60837775	2781
chr12	Tmem90a	NM_001033334	85588555	-	19524288	19524737	833
chr12	Tnfaip2	NM_009396	111892769	-	94301364	94301984	2006
chr12	Ttc9	NM_001033149	82550216	+	56405648	56406197	1307
chr12	Wars	BC046232	109341920	-	82186308	82186857	-7375
chr12	Wdr21	BC003284	84415830	+	33434868	33435817	-6427
chr12	Zfyve26	AK132344	80215112	-	17649743	17650740	2154
chr13	1300014I06Rik	NM_025831	34660136	+	65150540	65151076	1616
chr13	1700014D04Rik	XM_484266	59753615	-	41497382	41498331	0
chr13	1810058I14Rik	XM_001002342	109279350	+	88057931	88058680	5883
chr13	2310047M15Rik	XM_884663	34170428	+	89414530	89415454	-5813
chr13	2310081J21Rik	XM_991450	50274311	+	47276321	47276870	0
chr13	2610524G07Rik	BC059038	55330121	-	55611153	55612702	-6851
chr13	4930544M13Rik	NM_175218	115728114	-	55608600	55609222	-2467
chr13	4930548F15Rik	XM_984432	31818626	-	168286951	168287671	1319
chr13	5830436D01Rik	BC085249	101770031	+	97073543	97074223	823
chr13	6330500D04Rik	AK039271	24646148	-	87668669	87670539	-3335
chr13	6720457D02Rik	NM_175252	62568222	-	87687465	87688586	838
chr13	6720489N17Rik	AK033958	62633788	-	34841536	34841885	0
chr13	8430426H19Rik	NM_178875	62476435	-	89345959	89346681	0
chr13	A530099J19Rik	NM_175688	19740416	+	18215538	18216487	-1054
chr13	Actn2	NM_033268	12395065	-	71031403	71032074	2651
chr13	Adamts16	AK173338	71309114	-	71021811	71022260	1692
chr13	Adcy2	AK132312	69466913	-	71026368	71026917	-2996
chr13	Agtpbp1	BC082335	59554062	+	120058688	120059437	-2596
chr13	Agtpbp1	BC060633	59566889	-	33753639	33754788	1620
chr13	Agtpbp1	BC048468	59566920	-	132440361	132441212	-552
chr13	Ap3b1	NM_009680	95459729	+	68136121	68136625	5561
chr13	Arl15	NM_172595	114915436	+	157250760	157251409	1750
chr13	B230311A21	XM_488691	98660156	-	48363221	48363877	-4620
chr13	BC027057	BC027057	56186612	-	48356408	48356957	697
chr13	Bicd2	BC032198	49353537	+	78736468	78737417	2582
chr13	Cart	AK134656	101000908	+	98101173	98101722	-6344
chr13	Cxcl14	BC079661	56305927	-	34629463	34630713	1388
chr13	Edg3	NM_010101	51421259	+	146843141	146843690	-788
chr13	Elmo1	NM_080288	20192889	-	119369558	119369907	-450
chr13	Elovl7	NM_029001	109335177	-	90997332	90998464	1055
chr13	Fbxw17	NM_175401	50443617	-	74308273	74309022	-5063
chr13	Fgf10	BC048229	119833906	+	101089347	101090296	-1079
chr13	Foxf2	NM_010225	31633243	+	48070577	48071726	2638
chr13	Ftl1	BC106145	74872431	-	38543546	38544370	61
chr13	G630018N14Rik	XM_982005	31375153	-	54484092	54484441	-1947
chr13	G630093K05Rik	XM_989914	47922371	+	6423625	6423974	0
chr13	Gadd45g	NM_011817	51859188	+	6515592	6516288	-3701
chr13	Gm807	NM_001033401	100200862	-	56836739	56837501	0
chr13	Gpld1	BC019146	24951062	-	10341710	10344651	-13
chr13	Gtf2h2	BC016231	101592595	+	59665252	59666001	1563
chr13	Hk3	NM_001033245	55030956	+	3509901	3510369	-1073
chr13	Hspb3	BC092376	114784524	-	68199411	68200060	1255
chr13	Il31ra	NM_139299	113701540	-	87878400	87879805	-3535
chr13	Il31ra	AY509150	113715238	+	16680624	16681473	0
chr13	Inhba	NM_008380	15805361	+	134138710	134139559	-2926
chr13	Irf4	AK089319	30756701	+	69308062	69308311	-3544
chr13	LOC620468	XM_884856	71105010	-	121069749	121070398	-4469
chr13	LOC620648	XM_885836	98200046	-	121060279	121061228	1751
chr13	LOC621953	XM_896763	112489558	+	121115088	121115784	-637
chr13	LOC621976	XM_886379	41638353	-	121012670	121013119	-7297
chr13	LOC623505	XM_887972	61724424	-	23342967	23343616	-3436
chr13	LOC623516	XM_887989	7386410	-	58834817	58835666	456
chr13	LOC624180	XM_892559	62044730	+	28009507	28010456	-3496
chr13	LOC630579	BC061203	62139511	+	28021670	28023205	909
chr13	LOC630612	XM_977092	62233331	+	78734322	78734971	-1050
chr13	LOC630757	XM_973339	12789437	+	37277613	37278462	1687
chr13	LOC637868	XM_922843	44291421	-	111614800	111615249	-1806
chr13	LOC665000	XM_973949	13635974	+	118201414	118202363	213
chr13	LOC665503	XM_981603	62538892	-	6123331	6123819	-3531
chr13	LOC666263	XM_982653	68805708	-	21155174	21155523	647
chr13	LOC666435	XM_983836	71446195	-	94345261	94346043	0
chr13	LOC666705	XM_985538	75057787	-	11925261	11925610	0
chr13	LOC667229	XM_989180	45974452	+	51367388	51367737	-7258
chr13	LOC667363	XM_990140	93527644	-	43855415	43856677	-6725
chr13	LOC667508	XM_990960	95969790	+	174792210	174793643	-5909
chr13	LOC667520	XM_991023	50020968	-	59388700	59389090	-3061
chr13	Mass1	NM_054053	82110481	-	58544389	58545206	-2955
chr13	N/A	NM_178054	38642527	+	73415660	73416609	2245
chr13	N/A	AK045272	53480281	+	74085828	74086377	1342
chr13	N/A	AK155894	56611040	-	108671999	108672748	-301
chr13	Nedd9	NM_017464	41498261	+	103786543	103787192	0
chr13	Olfr1368	NM_146534	21150520	-	104065105	104065802	-4654
chr13	Peci	BC001983	35001503	-	105015130	105015479	1256
chr13	Pelo	NM_134058	116211703	-	105204118	105204773	0
chr13	Plf	NM_031191	12855140	-	105213673	105214022	0
chr13	Prlpk	BC100329	27398301	-	106741652	106742101	0
chr13	Prr7	NM_001030296	55481646	-	49992966	49993715	-3270
chr13	Rasgrf2	AK158472	93232409	-	102630369	102631118	-1247
chr13	Rnf180	AK013941	106415200	-	129565771	129566220	-4672
chr13	Ror2	NM_013846	53293643	-	129583052	129583701	2551
chr13	Rps23	BC100603	91397401	+	128393227	128394276	-2727
chr13	Rreb1	NM_001013392	37895899	-	76141818	76142167	-6813
chr13	Serpinb1c	BC104332	32904573	-	177530437	177530886	0
chr13	Serpinb9	BC029900	33012077	-	135727089	135728438	0
chr13	Sfxn1	BC005743	54081508	-	3626835	3627884	1168
chr13	Sgip1	AK090117	43240625	-	13090494	13091343	-3402
chr13	Sgtb	BC017611	105230171	-	12961791	12962940	5774
chr13	Slc12a7	AK052910	74199095	-	50315442	50315791	-3750
chr13	Slc12a7	AK169950	74229708	-	143548031	143548480	900
chr13	Slc35b3	BC006881	38967995	-	6820603	6820852	1807
chr13	Slc9a3	XM_127434	74587516	+	63322242	63322891	-7351
chr13	Spata9	NM_029343	76433740	-	21905975	21908724	0
chr13	Spz1	NM_030237	93676925	-	21899524	21900073	0
chr13	Ssbp2	NM_024272	91919312	+	41278945	41279795	-359
chr13	Sv2c	XM_991257	97233276	+	56110107	56110756	2134
chr13	Tert	NM_009354	74093002	+	72807436	72808685	1621
chr13	Thbs4	NM_011582	93895511	-	84833530	84835261	-6655
chr13	Vmp	NM_009513	25277414	-	59218384	59218833	-5615
chr13	Zfp366	BC070399	100284979	+	100162226	100163022	887
chr13	Zfp456	NM_001001186	67874863	+	113489028	113489777	-4396
chr13	Zfp458	NM_001001152	67768165	+	113464100	113465616	48
chr13	Zfp72	XM_138712	74842589	+	113515109	113515458	-4806
chr14	1110020C17Rik	AK003851	64871792	+	118348101	118349050	-4592
chr14	1300010F03Rik	XM_001002205	77503771	+	101940742	101942080	-4358
chr14	1700049K14Rik	BC049714	63058432	-	160798031	160799709	-4072
chr14	1700112E06Rik	XM_484353	21366278	-	23469635	23469884	0
chr14	1700129C05Rik	NM_026461	58097003	+	80204042	80204691	634
chr14	2600011E07Rik	AK080717	59334125	-	20216287	20217536	-3600
chr14	3110001K24Rik	NM_029389	33139458	-	44728540	44729989	6567
chr14	3110050K21Rik	NM_026083	74018527	-	139109765	139110114	-3607
chr14	3425401B19Rik	XM_484361	31514364	-	24296937	24297386	1251
chr14	4931406H21Rik	NM_175264	24419987	-	170273397	170273846	-2452
chr14	4933401F05Rik	XM_127824	63039499	-	38409431	38412639	2290
chr14	5330427O13Rik	AK036170	63104977	-	92768966	92769415	-3404
chr14	6230400D17Rik	AK018074	19491564	+	37433608	37434257	2990
chr14	6530402A20	NM_177817	121586295	+	37460172	37460621	-3623
chr14	9930012K11Rik	AK132259	68894559	+	37946165	37947414	-2579
chr14	9930012K11Rik	NM_001004155	68901790	-	173040804	173041283	-3428
chr14	A630038E17Rik	AK045683	53030478	-	17993874	17995123	114
chr14	Adcy4	NM_080435	54738090	-	89818400	89818549	1158
chr14	Akap11	XM_001002157	77253274	+	103332852	103333301	-7375
chr14	Ang1	BC055355	50018363	-	56289302	56289951	0
chr14	Ang4	NM_177544	50695541	+	101295986	101296846	1740
chr14	Arhgap22	BC038272	32148859	+	101327083	101328695	-1528
chr14	Arhgef3	NM_027871	26064922	+	102070012	102070461	0
chr14	Arl11	BC064093	60263862	+	81082097	81082646	1619
chr14	AU017455	NM_001033215	77981451	-	142328865	142330114	-1160
chr14	BC030046	XM_147850	54808086	-	152711469	152711918	941
chr14	Bmp4	AK145359	45312546	-	12682257	12683206	-320
chr14	Cacna1d	AJ437291	29182000	-	45081287	45081836	2101
chr14	Camk2g	BC025597	19582571	-	101351352	101351901	863
chr14	Cdca2	NM_175384	66660755	-	106532317	106532666	-1233
chr14	Cdca2	AK031083	66668705	-	106529732	106530081	1085
chr14	Chat	NM_009891	31294918	-	34999326	35000247	-2266
chr14	Chdh	BC039186	28850311	-	6331636	6333085	-842
chr14	Chrna2	BC011490	65095069	-	116211697	116212249	-4174
chr14	Clu	NM_013492	64922734	-	93294468	93295313	-4781
chr14	Cma1	NM_010780	54898732	-	33279634	33280783	2451
chr14	Cma2	NM_001024714	54925498	-	132556342	132556791	0
chr14	Cmtm5	AK005168	53890672	+	18040299	18040885	0
chr14	Cmtm5	DQ115983	53890705	-	13015692	13016141	1821
chr14	Colq	XM_356716	30406392	+	128191124	128191517	-6558
chr14	Ddhd1	AK170271	44579997	-	98187167	98188716	2526
chr14	Dgkh	XM_902438	77378606	+	41676473	41676722	-5286
chr14	Dnahc1	AK046346	30098520	+	155948018	155948567	624
chr14	Dock9	BC057692	120727624	-	98422282	98423379	810
chr14	Dock9	XM_896684	120740424	-	44483322	44484171	-6020
chr14	Dock9	XM_001004695	120833597	+	108107458	108108242	-6499
chr14	Dock9	XM_886335	120874109	+	101692910	101693359	814
chr14	Dpysl2	NM_009955	65822710	+	13176899	13177480	5184
chr14	Ear1	NM_007894	42699506	+	13181022	13181622	-1861
chr14	Ear2	NM_007895	42982520	-	109642202	109642851	-1814
chr14	Ear6	NM_053111	50775718	+	31851121	31851631	-1752
chr14	Efha1	NM_028643	56953372	-	95190514	95190863	-2311
chr14	Entpd4	BC043134	68290528	+	80701285	80701734	1186
chr14	Epb4.9	NM_013514	69365234	-	18911344	18911999	4212
chr14	Ero1l	NM_015774	44240404	-	126611976	126612396	-2405
chr14	Fbxo34	NM_030236	46394437	+	75405395	75406744	898
chr14	Fhit	NM_010210	9955286	+	4101718	4101967	2051
chr14	Gcap14	NM_027045	35880005	-	124478624	124479873	1347
chr14	Gfra2	NM_008115	69625209	+	138000905	138001554	-4313
chr14	Gjb6	NM_001010937	56087687	-	138031896	138032546	-1310
chr14	Grid1	NM_008166	33649257	+	12781273	12781622	-1687
chr14	Homez	BC094669	53814695	-	118418432	118419081	-5614
chr14	Il17d	AF458063	56479016	-	118939175	118939916	-7451
chr14	Il17rd	AF494209	25914648	+	122431081	122431530	-5239
chr14	Itih3	NM_008407	29752553	-	16907691	16908140	1851
chr14	Itih3	BC015276	29752554	-	26564629	26565990	0
chr14	Kcnma1	NM_010610	22792482	-	115981814	115982166	3265
chr14	Lcp1	AK171751	73910999	+	77453708	77455257	-1446
chr14	Lmo7	XM_895694	100727265	-	12855046	12855895	2551
chr14	LOC193574	XM_110073	52217704	+	121952001	121952250	-5393
chr14	LOC236451	XM_135671	58295461	-	97801496	97801845	-4465
chr14	LOC382884	XM_356730	44480116	-	89326375	89327324	-3120
chr14	LOC435392	XM_487321	21347005	-	88999287	89000202	-4595
chr14	LOC545007	BC093494	5675421	+	62940492	62941241	-5452
chr14	LOC545043	XM_619237	49592353	+	74221786	74223475	2350
chr14	LOC547328	XM_622800	52295188	+	74268334	74268783	0
chr14	LOC620119	XM_884506	19645058	-	96804704	96805153	-6038
chr14	LOC622782	XM_891420	39962159	-	5143776	5144325	-1183
chr14	LOC623592	XM_891634	42692509	+	54446259	54447108	39
chr14	LOC627273	XM_891932	51757808	+	35114983	35115632	0
chr14	LOC628962	XM_484395	74971730	+	27961959	27962978	-7473
chr14	LOC629575	XM_894474	72531488	-	136151598	136152847	772
chr14	LOC630061	BC064122	52488919	-	122641020	122641469	0
chr14	LOC639655	XM_916174	51994713	-	118821836	118822485	0
chr14	LOC664929	XM_973451	19038486	-	5049964	5050113	-3321
chr14	LOC666451	XM_988902	42805256	+	84895690	84896553	0
chr14	LOC667054	XM_987979	10262107	+	84879240	84879971	-4572
chr14	LOC667553	XM_991188	51870618	+	158360436	158361385	-5954
chr14	LOC667567	XM_994474	52598748	+	98166939	98167788	-5335
chr14	LOC667596	XM_991386	51954852	-	36798748	36799597	0
chr14	LOC667635	XM_991597	52068872	+	94813668	94814017	0
chr14	LOC668253	XM_001000367	60637295	+	35059533	35060082	-1212
chr14	LOC668306	XM_001000764	62814301	+	50601764	50602513	1252
chr14	LOC668550	XM_001002192	77466286	-	46166214	46166563	-34
chr14	Lrch1	AK161894	73633877	+	65718541	65718990	0
chr14	Lrch1	NM_001033439	73680922	+	122541737	122542286	-910
chr14	Mcpt4	NM_010779	55016381	-	98004466	98005115	0
chr14	Mcpt9	NM_010782	54984566	-	135737026	135738378	359
chr14	Med4	AK145636	72244179	-	146705515	146706464	-7451
chr14	Msra	NM_026322	63410013	-	32651847	32652296	0
chr14	Myh7	NM_080728	53948620	-	29453950	29454199	-3164
chr14	N/A	AY512910	21883123	-	154187078	154188427	-754
chr14	N/A	AK131726	23742597	-	27398288	27398637	1386
chr14	N/A	AK132106	24498216	+	49647442	49648471	-3027
chr14	N/A	AK144456	39839799	-	191873072	191873821	0
chr14	N/A	AK136930	65228834	+	55476599	55478376	483
chr14	N/A	AK139043	99101668	-	23727141	23727955	-3073
chr14	Ncoa4	NM_001033988	30988900	+	25020310	25021059	-5907
chr14	Ndrg2	BC012963	50835295	+	143873293	143874325	2028
chr14	Ndst2	NM_010811	19518879	-	46375896	46377445	-5409
chr14	Nkx3-1	NM_010921	68144021	+	36103784	36104333	-7396
chr14	Nrl	BC031440	54479036	+	36093240	36093989	-5056
chr14	Nudt18	NM_153136	69312926	-	17959367	17959916	-4615
chr14	Olfm4	NM_001030294	78734456	-	17693270	17693976	0
chr14	Olfr1509	NM_020514	51372365	-	94970941	94971583	-4628
chr14	Olfr750	NM_207558	49993342	-	12911171	12912059	0
chr14	Pcdh9	XM_902471	92771866	+	43911599	43912948	2451
chr14	Prkcd	BC051416	29455181	-	101240715	101241164	982
chr14	Psmd6	NM_025550	12914171	+	65241209	65242297	2112
chr14	Ptger2	AK036474	43910542	+	88352823	88353472	1057
chr14	Ptprg	AK144283	10983209	+	73570940	73571389	-98
chr14	Rabggta	BC012214	54676252	+	34412262	34412811	-5061
chr14	Rap2a	BC053003	119613640	-	99141947	99142414	-3996
chr14	Rarb	NM_011243	15368477	+	10982662	10983111	1468
chr14	Rhobtb2	BC026836	68540606	-	67256889	67257638	-5682
chr14	Rnase12	NM_001011875	49979171	+	115418258	115419007	-2141
chr14	Rnase13	NM_001011687	50844631	+	115550181	115550730	-6213
chr14	Rp1hl1	AJ491325	62975999	+	36400588	36401037	-6236
chr14	Rpgrip1	BC016092	51032891	-	6378005	6380330	11
chr14	Rpl15	BC100335	17063573	+	43498246	43498995	392
chr14	Scara3	BC051636	64907627	+	30520096	30521425	1153
chr14	Sh2d4b	NM_177816	39801678	+	115768742	115770553	-5107
chr14	Slc15a1	AK136428	120640434	+	6377028	6377677	-1367
chr14	Slc25a37	NM_026331	68238433	-	101923871	101925120	-271
chr14	Sorbs3	BC030933	68938446	+	126865236	126866185	685
chr14	Sorbs3	NM_011366	68942717	-	28637882	28638931	-295
chr14	Sox7	NM_011446	62897815	-	77743927	77744376	-3200
chr14	Stab1	BC058607	29997583	+	114971717	114972266	-198
chr14	Stc1	NM_009285	67982567	+	10079692	10081476	-1105
chr14	Stc1	BC021425	67982608	-	88009040	88009889	1380
chr14	Synpr	NM_028052	12078046	+	75091414	75091992	0
chr14	Tep1	NM_009351	49792493	-	54681313	54683463	1949
chr14	Tspan14	BC024611	39875525	-	153846986	153849167	-6079
chr14	Ttc5	NM_177625	49707446	-	77999161	77999679	-3946
chr14	Xkr6	BC024502	62749128	-	99483781	99484633	-7440
chr14	Zfp312	BC055718	11139111	-	4206374	4207223	-1684
chr14	Zfp395	AK155538	64312785	+	59954684	59955734	1142
chr15	March6	NM_172606	31475626	+	28353360	28354904	-1486
chr15	1500009C09Rik	XM_901682	82083787	-	105930218	105932395	0
chr15	1700088E04Rik	BC096672	78968431	+	119608895	119609644	4900
chr15	2210421G13Rik	NM_175391	77360570	-	97592792	97593950	751
chr15	4930447A16Rik	AK015396	37370142	+	71774542	71775291	-5217
chr15	4930461P20Rik	AK141303	10406653	+	98755404	98756325	-1074
chr15	4930570C03Rik	NM_026353	97612398	-	15366360	15367009	-5114
chr15	5730502D15Rik	NM_026485	88903836	-	102086107	102086556	-1570
chr15	5830427D03Rik	NM_175232	98590086	-	102071610	102072981	441
chr15	9130022K13Rik	NM_029419	77226367	-	102083361	102083810	-2334
chr15	9330154K18Rik	NM_177011	57567905	+	120904388	120904637	-182
chr15	9430069I07Rik	AK020480	34302461	+	117977777	117979363	0
chr15	9630009A06Rik	XM_984668	30907467	+	49743517	49744166	0
chr15	Adck5	NM_172960	76403613	-	93233656	93234105	-738
chr15	Adcy6	NM_007405	98435667	+	74480112	74480561	-7142
chr15	AI317237	NM_172819	99982429	-	131726372	131726921	-2036
chr15	Arhgap8	BC024991	84497385	-	133070980	133072029	-4009
[truncated: 483 more rows]
